# Supplementary material for: 2-Amino-3-nitro­pyridinium perrhenate
Source: Acta Crystallogr Sect E Struct Rep Online. 2010 May 22;66(Pt 6):m689. doi: 10.1107/S160053681001812X (PMC2979616; doi:10.1107/S160053681001812X)
Supplement: Supplementary file 1 [file e-66-0m689-sup1.cif]

##############################################################################
###                                                                        ###
###        Electronic paper (Acta Crystallographica Section E)             ###
###                                                                        ###
##############################################################################
#                                                                            #
# This CIF contains the data in a paper accepted for publication in Acta     #
# Crystallographica Section E. It conforms to the requirements of Notes      #
# for Authors for Section E, and has been peer reviewed under the auspices   #
# of the IUCr Commission on Journals.                                        #
#                                                                            #
# Full details of the Crystallographic Information File format               #
# are given in the paper "The Crystallographic Information File (CIF):       #
# a New Standard Archive File for Crystallography" by S. R. Hall, F. H.      #
# Allen and I. D. Brown [Acta Cryst. (1991), A47, 655-685].                  #
#                                                                            #
# The current version of the core CIF dictionary is obtainable from          #
# ftp://ftp.iucr.org/pub/cif_core.dic. The current version number is 2.4.    #
#                                                                            #
# Software is freely available for graphical display of the structure(s) in  #
# this CIF.  For information consult the CIF home page http://www.iucr.org/  #
# cif/home.html                                                              #
#                                                                            #
# This file may be used for bona fide research purposes within the           #
# scientific community so long as proper attribution is given to the journal # 
# article from which it was obtained.                                        #
#                                                                            #
##############################################################################
                                             
data_I
_audit_creation_method     SHELXL-97
_chemical_name_systematic
;
2-Amino-3-nitropyridinium perrhenate
;
_chemical_name_common     ?
_chemical_formula_moiety     'C5 H6 N3 O2 +, O4 Re -'
_chemical_formula_sum     'C5 H6 N3 O6 Re'
_chemical_formula_iupac     '(C5 H6 N3 O2) [Re O4]'
_chemical_formula_weight     390.33
_chemical_melting_point     ?
_symmetry_cell_setting     Monoclinic
_symmetry_space_group_name_H-M     'P 21/c'
_symmetry_space_group_name_Hall     '-P 2ybc'
loop_
    _symmetry_equiv_pos_as_xyz
    'x, y, z'
    '-x, y+1/2, -z+1/2'
    '-x, -y, -z'
    'x, -y-1/2, z-1/2'
_cell_length_a     6.235(3)
_cell_length_b     22.030(2)
_cell_length_c     7.840(6)
_cell_angle_alpha     90.00
_cell_angle_beta     117.52(5)
_cell_angle_gamma     90.00
_cell_volume     955.0(9)
_cell_formula_units_Z     4
_cell_measurement_reflns_used     25
_cell_measurement_theta_min     9
_cell_measurement_theta_max     11
_cell_measurement_temperature     293
_exptl_crystal_description     prism
_exptl_crystal_colour     yellow
_exptl_crystal_size_max     0.50
_exptl_crystal_size_mid     0.40
_exptl_crystal_size_min     0.30
_exptl_crystal_density_diffrn     2.715
_exptl_crystal_density_meas     ?
_exptl_crystal_density_method     'not measured'
_exptl_crystal_F_000     720
_exptl_absorpt_coefficient_mu     6.863
_exptl_absorpt_correction_type     multi-scan
_exptl_absorpt_process_details     '(Blessing, 1995)'
_exptl_absorpt_correction_T_min     0.0535
_exptl_absorpt_correction_T_max     0.1340
_exptl_special_details
;
;
_diffrn_ambient_temperature     293
_diffrn_radiation_type     AgK\a
_diffrn_radiation_wavelength     0.56087
_diffrn_radiation_monochromator     graphite
_diffrn_measurement_device_type     'Enraf--Nonius CAD-4'
_diffrn_measurement_device     '\k-geometry diffractometer'
_diffrn_measurement_method     'non-profiled omega scans'
_diffrn_reflns_number     7565
_diffrn_reflns_av_R_equivalents     0.0274
_diffrn_reflns_av_sigmaI/netI     0.0355
_diffrn_reflns_theta_min     2.42
_diffrn_reflns_theta_max     27.97
_diffrn_reflns_theta_full     27.97
_diffrn_measured_fraction_theta_max     0.999
_diffrn_measured_fraction_theta_full     0.999
_diffrn_reflns_limit_h_min     -10
_diffrn_reflns_limit_h_max     10
_diffrn_reflns_limit_k_min     -36
_diffrn_reflns_limit_k_max     0
_diffrn_reflns_limit_l_min     -12
_diffrn_reflns_limit_l_max     13
_diffrn_standards_number     2
_diffrn_standards_interval_time     120
_diffrn_standards_decay_%     4
loop_
    _diffrn_standard_refln_index_h
    _diffrn_standard_refln_index_k
    _diffrn_standard_refln_index_l
    2 4 3
    2 -4 3
_refine_special_details
;
Refinement of <i>F</i>^2^ against ALL reflections. The weighted <i>R</i>-factor
wR and goodness of fit <i>S</i> are based on <i>F</i>^2^, conventional
<i>R</i>-factors <i>R</i> are based on <i>F</i>, with <i>F</i> set to zero for
negative <i>F</i>^2^. The threshold expression of <i>F</i>^2^ >
\s(<i>F</i>^2^) is used only for calculating <i>R</i>-factors(gt) etc. and is
not relevant to the choice of reflections for refinement. <i>R</i>-factors
based on <i>F</i>^2^ are statistically about twice as large as those based on
<i>F</i>, and <i>R</i>- factors based on ALL data will be even larger.
;
_reflns_number_total     4682
_reflns_number_gt     3532
_reflns_threshold_expression     I>2\s(I)
_refine_ls_structure_factor_coef     Fsqd
_refine_ls_matrix_type     full
_refine_ls_R_factor_all     0.0578
_refine_ls_R_factor_gt     0.0398
_refine_ls_wR_factor_gt     0.1034
_refine_ls_wR_factor_ref     0.1109
_refine_ls_goodness_of_fit_ref     1.068
_refine_ls_restrained_S_all     1.584
_refine_ls_number_reflns     4682
_refine_ls_number_parameters     137
_refine_ls_number_restraints     24
_refine_ls_hydrogen_treatment     constr
_refine_ls_weighting_scheme     calc
_refine_ls_weighting_details
         'calc w=1/[\s^2^(Fo^2^)+(0.0520P)^2^+2.5911P] where P=(Fo^2^+2Fc^2^)/3'
_atom_sites_solution_hydrogens     geom
_atom_sites_solution_primary     direct
_atom_sites_solution_secondary     difmap
_refine_ls_shift/su_max     0.037
_refine_ls_shift/su_mean     0.002
_refine_diff_density_max     2.710
_refine_diff_density_min     -2.352
_refine_ls_extinction_method     'SHELXL97 (Sheldrick, 2008)'
_refine_ls_extinction_coef     0.033(2)
_refine_ls_extinction_expression
                                  'Fc^*^=kFc[1+0.001xFc^2^\l^3^/sin(2\q)]^-1/4^'
loop_
    _atom_type_symbol
    _atom_type_description
    _atom_type_scat_dispersion_real
    _atom_type_scat_dispersion_imag
    _atom_type_scat_source
    'C' 'C' 0.0015 0.0009
                         'International Tables Vol C Tables 4.2.6.8 and 6.1.1.4'
    'H' 'H' 0.0000 0.0000
                         'International Tables Vol C Tables 4.2.6.8 and 6.1.1.4'
    'N' 'N' 0.0030 0.0019
                         'International Tables Vol C Tables 4.2.6.8 and 6.1.1.4'
    'O' 'O' 0.0056 0.0036
                         'International Tables Vol C Tables 4.2.6.8 and 6.1.1.4'
    'Re' 'Re' -0.4693 4.8944
                         'International Tables Vol C Tables 4.2.6.8 and 6.1.1.4'
_computing_data_collection     'CAD-4 EXPRESS (Enraf--Nonius, 1994)'
_computing_cell_refinement     'CAD-4 EXPRESS (Enraf--Nonius, 1994)'
_computing_data_reduction     'XCAD4 (Harms & Wocadlo, 1995)'
_computing_structure_solution     'SHELXS97 (Sheldrick, 2008)'
_computing_structure_refinement     'SHELXL97 (Sheldrick, 2008)'
_computing_molecular_graphics
               'ORTEP-3 (Farrugia, 1997) and DIAMOND (Brandenburg & Putz, 2005)'
_computing_publication_material     'WinGX (Farrugia, 1999)'
loop_
    _atom_site_type_symbol
    _atom_site_label
    _atom_site_fract_x
    _atom_site_fract_y
    _atom_site_fract_z
    _atom_site_U_iso_or_equiv
    _atom_site_adp_type
    _atom_site_calc_flag
    _atom_site_refinement_flags
    _atom_site_occupancy
    _atom_site_disorder_assembly
    _atom_site_disorder_group
    Re Re1 0.71309(5) 0.940210(14) 0.25037(4) 0.03320(12) Uani d . 1 . .
    O O1 0.5590(13) 0.9742(3) 0.3597(10) 0.0450(14) Uani d . 1 . .
    O O2 0.9536(13) 0.9832(4) 0.2759(11) 0.0544(17) Uani d . 1 . .
    O O3 0.8207(16) 0.8717(4) 0.3586(14) 0.062(2) Uani d . 1 . .
    O O4 0.5164(14) 0.9265(4) 0.0220(10) 0.0568(19) Uani d D 1 . .
    O O5 0.2048(17) 0.7952(4) 0.6686(16) 0.073(2) Uani d U 1 . .
    O O6 0.453(2) 0.7369(5) 0.8873(17) 0.088(3) Uani d U 1 . .
    N N1 0.7550(13) 0.9105(4) 0.7469(10) 0.0400(14) Uani d U 1 . .
    H H1 0.7366 0.9443 0.6867 0.048 Uiso calc R 1 . .
    N N2 0.3526(15) 0.8922(3) 0.5588(11) 0.0427(15) Uani d U 1 . .
    H H2A 0.3378 0.9264 0.5019 0.051 Uiso calc R 1 . .
    H H2B 0.2288 0.8690 0.5260 0.051 Uiso calc R 1 . .
    N N3 0.4105(19) 0.7821(4) 0.7905(14) 0.053(2) Uani d U 1 . .
    C C1 0.5584(15) 0.8757(3) 0.6920(11) 0.0338(13) Uani d DU 1 . .
    C C2 0.6059(16) 0.8218(4) 0.8141(13) 0.0386(14) Uani d U 1 . .
    C C3 0.8316(19) 0.8088(4) 0.9565(15) 0.050(2) Uani d U 1 . .
    H H3 0.8578 0.7733 1.0280 0.060 Uiso calc R 1 . .
    C C4 1.0226(19) 0.8481(6) 0.9954(18) 0.058(3) Uani d U 1 . .
    H H4 1.1769 0.8402 1.0937 0.070 Uiso calc R 1 . .
    C C5 0.9753(18) 0.8982(5) 0.8848(15) 0.050(2) Uani d U 1 . .
    H H5 1.1009 0.9248 0.9059 0.060 Uiso calc R 1 . .
loop_
    _atom_site_aniso_label
    _atom_site_aniso_U_11
    _atom_site_aniso_U_22
    _atom_site_aniso_U_33
    _atom_site_aniso_U_12
    _atom_site_aniso_U_13
    _atom_site_aniso_U_23
    Re1 0.03010(15) 0.03753(17) 0.03126(16) -0.00110(11) 0.01359(11)
                                                                    -0.00198(11)
    O1 0.057(4) 0.041(3) 0.045(3) -0.001(3) 0.030(3) -0.002(3)
    O2 0.040(3) 0.067(5) 0.055(4) -0.007(3) 0.022(3) 0.008(3)
    O3 0.062(5) 0.046(4) 0.076(6) 0.010(3) 0.030(4) 0.017(4)
    O4 0.044(4) 0.078(5) 0.039(3) 0.001(3) 0.012(3) -0.019(3)
    O5 0.057(5) 0.057(5) 0.090(7) -0.021(4) 0.021(4) 0.005(5)
    O6 0.090(7) 0.059(6) 0.103(8) -0.012(5) 0.034(6) 0.036(5)
    N1 0.041(3) 0.037(3) 0.046(4) -0.001(2) 0.023(3) 0.006(3)
    N2 0.046(4) 0.035(3) 0.037(3) -0.001(3) 0.010(3) 0.006(3)
    N3 0.064(5) 0.031(3) 0.064(5) -0.004(3) 0.029(4) 0.003(3)
    C1 0.039(3) 0.028(3) 0.034(3) -0.001(2) 0.017(3) -0.003(2)
    C2 0.044(4) 0.028(3) 0.046(4) 0.003(3) 0.023(3) 0.002(3)
    C3 0.054(5) 0.038(4) 0.057(5) 0.014(3) 0.024(4) 0.017(4)
    C4 0.041(4) 0.062(6) 0.066(6) 0.009(4) 0.021(4) 0.016(5)
    C5 0.040(4) 0.057(5) 0.052(5) -0.001(4) 0.020(4) 0.008(4)
_geom_special_details
;
All esds (except the esd in the dihedral angle between two l.s. planes) are
estimated using the full covariance matrix. The cell esds are taken into
account individually in the estimation of esds in distances, angles and
torsion angles; correlations between esds in cell parameters are only used
when they are defined by crystal symmetry. An approximate (isotropic)
treatment of cell esds is used for estimating esds involving l.s. planes.
;
loop_
    _geom_bond_atom_site_label_1
    _geom_bond_atom_site_label_2
    _geom_bond_site_symmetry_2
    _geom_bond_distance
    _geom_bond_publ_flag
    Re1 O1 . 1.726(6) y
    Re1 O2 . 1.706(7) y
    Re1 O3 . 1.708(8) y
    Re1 O4 . 1.665(7) y
    N1 C5 . 1.325(12) ?
    N1 C1 . 1.338(11) ?
    N1 H1 . 0.8600 ?
    N2 C1 . 1.277(11) ?
    N2 H2A . 0.8600 ?
    N2 H2B . 0.8600 ?
    C2 C3 . 1.363(13) ?
    C2 N3 . 1.441(12) ?
    C2 C1 . 1.466(11) ?
    O5 N3 . 1.228(14) ?
    N3 O6 . 1.206(12) ?
    C3 C4 . 1.387(16) ?
    C3 H3 . 0.9300 ?
    C5 C4 . 1.350(15) ?
    C5 H5 . 0.9300 ?
    C4 H4 . 0.9300 ?
loop_
    _geom_angle_atom_site_label_1
    _geom_angle_atom_site_label_2
    _geom_angle_atom_site_label_3
    _geom_angle_site_symmetry_1
    _geom_angle_site_symmetry_3
    _geom_angle
    _geom_angle_publ_flag
    O4 Re1 O2 . . 113.4(4) ?
    O4 Re1 O3 . . 107.4(4) ?
    O2 Re1 O3 . . 108.1(4) ?
    O4 Re1 O1 . . 108.1(4) ?
    O2 Re1 O1 . . 111.2(4) ?
    O3 Re1 O1 . . 108.5(4) ?
    C5 N1 C1 . . 126.5(8) ?
    C5 N1 H1 . . 116.8 ?
    C1 N1 H1 . . 116.8 ?
    C1 N2 H2A . . 120.0 ?
    C1 N2 H2B . . 120.0 ?
    H2A N2 H2B . . 120.0 ?
    O6 N3 O5 . . 122.0(10) ?
    O6 N3 C2 . . 119.7(10) ?
    O5 N3 C2 . . 118.3(8) ?
    N2 C1 N1 . . 121.7(8) ?
    N2 C1 C2 . . 126.0(8) ?
    N1 C1 C2 . . 112.1(7) ?
    C3 C2 N3 . . 118.0(8) ?
    C3 C2 C1 . . 121.8(8) ?
    N3 C2 C1 . . 120.3(8) ?
    C2 C3 C4 . . 120.3(9) ?
    C2 C3 H3 . . 119.9 ?
    C4 C3 H3 . . 119.9 ?
    C5 C4 C3 . . 117.3(10) ?
    C5 C4 H4 . . 121.3 ?
    C3 C4 H4 . . 121.3 ?
    N1 C5 C4 . . 121.9(10) ?
    N1 C5 H5 . . 119.1 ?
    C4 C5 H5 . . 119.1 ?
loop_
    _geom_torsion_atom_site_label_1
    _geom_torsion_atom_site_label_2
    _geom_torsion_atom_site_label_3
    _geom_torsion_atom_site_label_4
    _geom_torsion_site_symmetry_1
    _geom_torsion_site_symmetry_2
    _geom_torsion_site_symmetry_3
    _geom_torsion_site_symmetry_4
    _geom_torsion
    _geom_torsion_publ_flag
    C3 C2 N3 O6 . . . . -4.7(15) ?
    C1 C2 N3 O6 . . . . 177.5(10) ?
    C3 C2 N3 O5 . . . . 176.6(10) ?
    C1 C2 N3 O5 . . . . -1.2(14) ?
    N3 C2 C3 C4 . . . . -174.9(10) ?
    C1 C2 C3 C4 . . . . 2.9(15) ?
    C1 N1 C5 C4 . . . . -3.5(17) ?
    N1 C5 C4 C3 . . . . 1.4(18) ?
    C2 C3 C4 C5 . . . . -1.3(17) ?
    C5 N1 C1 N2 . . . . 179.0(9) ?
    C5 N1 C1 C2 . . . . 4.7(12) ?
    C3 C2 C1 N2 . . . . -178.3(9) ?
    N3 C2 C1 N2 . . . . -0.6(13) ?
    C3 C2 C1 N1 . . . . -4.3(12) ?
    N3 C2 C1 N1 . . . . 173.5(8) ?
loop_
    _geom_hbond_atom_site_label_D
    _geom_hbond_atom_site_label_H
    _geom_hbond_atom_site_label_A
    _geom_hbond_site_symmetry_A
    _geom_hbond_distance_DH
    _geom_hbond_distance_HA
    _geom_hbond_distance_DA
    _geom_hbond_angle_DHA
    N1 H1 O1 . 0.86 2.37 3.041(10) 135
    N1 H1 O2 3_776 0.86 2.42 3.018(10) 128
    N1 H1 O1 3_676 0.86 2.48 3.077(11) 128
    N2 H2A O1 . 0.86 2.38 3.036(10) 133
    N2 H2A O1 3_676 0.86 2.40 3.010(10) 129
    N2 H2A O2 1_455 0.86 2.55 3.168(11) 129
    N2 H2B O5 . 0.86 2.02 2.624(11) 127
    N2 H2B O3 1_455 0.86 2.26 2.976(12) 141
    C3 H3 O5 4_676 0.93 2.44 3.138(12) 132
    C5 H5 O4 1_656 0.93 2.32 3.094(13) 141
    C5 H5 O2 3_776 0.93 2.41 3.020(13) 123
data_global
_journal_date_recd_electronic     2010-05-13
_journal_date_accepted     2010-05-16
_journal_name_full     'Acta Crystallographica, Section E'
_journal_year     2010
_journal_volume     66
_journal_issue      6
_journal_page_first     m689
_journal_page_last     m689
_journal_paper_category     QM
_journal_coeditor_code     HB5451
_publ_contact_author_name     'Dr. Toumi Akriche Samah'
_publ_contact_author_address
;
Laboratoire de Chimie des Mat\'eriaux
Facult\'e des Sciences de Bizerte
7021 Zarzouna Bizerte
Tunisie.
;
_publ_contact_author_email     'toumiakriche@yahoo.fr'
_publ_contact_author_fax     '216 72 590 566'
_publ_contact_author_phone     '216 72 591 906'
_publ_section_title
;
2-Amino-3-nitropyridinium perrhenate
;
loop_
    _publ_author_name
    _publ_author_footnote
    _publ_author_address
    'Al Othman, Zeid Abdellah' .
;
Chemistry Department,
Faculty of Science, King Saud University,
PO Box 2455, Riyadh 11451,
Saudi Arabia
;
    'Toumi Akriche, Samah' .
;
Laboratoire de Chimie des Mat\'eriaux
Facult\'e des Sciences de Bizerte
7021 Zarzouna Bizerte
Tunisia
;
    'Rzaigui, Mohamed' .
;
Laboratoire de Chimie des Mat\'eriaux
Facult\'e des Sciences de Bizerte
7021 Zarzouna Bizerte
Tunisia
;
    'Mahfouz, Refaat Mohamed' .
;
Chemistry Department,
Faculty of Science, King Saud University,
PO Box 2455, Riyadh 11451,
Saudi Arabia
;
