# Supplementary material for: 2-Amino-3-nitro­pyridinium perrhenate
Source: Acta Crystallogr Sect E Struct Rep Online. 2010 May 22;66(Pt 6):m689. doi: 10.1107/S160053681001812X (PMC2979616; doi:10.1107/S160053681001812X)
Supplement: Supplementary file 2 [file e-66-0m689-Isup2.hkl]

#
# h,k,l, Fc-squared, Fo-squared, sigma(Fo-squared) and status flag
#
data_I
_shelx_title ' new in P 21/c'
_shelx_refln_list_code          4
_shelx_F_calc_maximum      351.20
_exptl_crystal_F_000       720.00
_reflns_d_resolution_high  0.5979
 
loop_
 _symmetry_equiv_pos_as_xyz
 'x, y, z'
 '-x, y+1/2, -z+1/2'
 '-x, -y, -z'
 'x, -y-1/2, z-1/2'
 
_cell_length_a     6.2350
_cell_length_b    22.0297
_cell_length_c     7.8396
_cell_angle_alpha  90.000
_cell_angle_beta  117.522
_cell_angle_gamma  90.000
 
_shelx_F_squared_multiplier     1.000
 
loop_
 _refln_index_h
 _refln_index_k
 _refln_index_l
 _refln_F_squared_calc
 _refln_F_squared_meas
 _refln_F_squared_sigma
 _refln_observed_status
   1   0   0    12694.93    12549.07     92.15 o
   2   0   0    26461.97    26282.72    370.85 o
   3   0   0    10513.11    10760.57    353.11 o
   4   0   0    11539.95    11844.44    626.29 o
   5   0   0     7372.43     7383.42    473.10 o
   6   0   0      171.20      219.91     21.76 o
   7   0   0     3469.09     3357.20     69.15 o
   8   0   0      136.19      158.97     24.01 o
   9   0   0      521.97      417.42     31.96 o
   1   1   0    10916.26    11191.53    100.46 o
   2   1   0      189.87      266.56     26.25 o
   3   1   0     3357.83     3264.83    116.21 o
   4   1   0     1602.19     1673.04     96.36 o
   5   1   0      314.15      309.52     15.55 o
   6   1   0     1058.64     1102.36     34.98 o
   7   1   0        1.59       10.75     29.71 o
   8   1   0      235.83      263.74     25.47 o
   9   1   0       19.13        1.59     29.77 o
   1   2   0      762.57      814.28     35.15 o
   2   2   0    15288.04    14236.20    107.57 o
   3   2   0    11391.13    11555.76    491.39 o
   4   2   0     6249.94     6168.01    252.47 o
   5   2   0     7554.46     7857.27    311.02 o
   6   2   0      120.45      138.85     22.38 o
   7   2   0     1687.13     1621.75     47.06 o
   8   2   0       69.09       60.18     23.49 o
   9   2   0      271.76      270.35     27.85 o
   1   3   0    86132.54    99213.91   2005.51 o
   2   3   0     9722.04     9531.03    194.94 o
   3   3   0    14650.06    14140.63    112.79 o
   4   3   0     7000.88     6925.03    169.24 o
   5   3   0     3899.21     3992.08    154.22 o
   6   3   0     5582.01     5443.37     88.44 o
   7   3   0       23.26        9.65     29.86 o
   8   3   0     1171.83     1156.13     42.71 o
   9   3   0      109.42      118.55     24.26 o
   0   4   0      117.80      427.48     12.47 o
   1   4   0     1162.87     1309.24     40.43 o
   2   4   0      243.24      363.31     11.02 o
   3   4   0        1.59      -10.97     10.97 o
   4   4   0       12.31       22.84     10.74 o
   5   4   0      116.16      124.61     17.86 o
   6   4   0       38.17       15.99     32.88 o
   7   4   0       10.09       51.74     18.78 o
   8   4   0       10.13       31.07     22.17 o
   9   4   0        5.47      -34.75     34.75 o
   1   5   0    47665.82    45861.00   1473.17 o
   2   5   0     7144.99     6984.55    174.11 o
   3   5   0    18725.84    17504.84    398.98 o
   4   5   0    15862.89    15073.86    147.36 o
   5   5   0     2278.82     2329.26     51.80 o
   6   5   0     5352.26     5389.45     87.74 o
   7   5   0       28.60        1.41     30.40 o
   8   5   0     1201.82     1240.05     44.52 o
   9   5   0      103.72       91.86     25.43 o
   0   6   0    34374.55    31743.01    290.62 o
   1   6   0     7701.60     7433.36    279.29 o
   2   6   0    15553.42    15590.64    443.96 o
   3   6   0     3935.22     3725.63    118.22 o
   4   6   0     4271.02     4045.99     40.45 o
   5   6   0     4811.56     4797.12    100.23 o
   6   6   0       83.99       79.72     22.35 o
   7   6   0     1052.02     1060.05     39.24 o
   8   6   0       13.98       43.67     22.50 o
   9   6   0      158.78      189.81     26.58 o
   1   7   0    15487.46    14711.93    759.44 o
   2   7   0     7436.08     7311.05    146.74 o
   3   7   0     1172.35      967.98     38.08 o
   4   7   0     2881.06     2557.07     80.26 o
   5   7   0      234.17      247.59     16.25 o
   6   7   0     1294.10     1315.10     39.71 o
   7   7   0        1.76       20.64     30.54 o
   8   7   0      286.74      316.09     28.96 o
   9   7   0       42.82       30.62     34.70 o
   0   8   0    42265.83    40147.88    361.51 o
   1   8   0     3080.37     3249.84    169.20 o
   2   8   0    38705.54    37682.16   1158.34 o
   3   8   0     8830.78     8583.94     70.78 o
   4   8   0     6084.20     5870.46    111.81 o
   5   8   0     8507.57     8392.06     75.37 o
   6   8   0      139.37      159.71     22.25 o
   7   8   0     2496.04     2561.72     61.18 o
   8   8   0       54.72       99.81     22.21 o
   9   8   0      448.62      406.05     33.40 o
   1   9   0     1637.10     1866.72     54.91 o
   2   9   0      527.98      516.20     11.75 o
   3   9   0     1488.99     1596.66     21.38 o
   4   9   0      819.47      845.60     18.46 o
   5   9   0      116.97      106.79     15.13 o
   6   9   0      268.08      313.68     24.92 o
   7   9   0        8.01      -36.25     36.25 o
   8   9   0       79.99      137.66     24.12 o
   0  10   0    15857.60    16241.21    173.05 o
   1  10   0     2505.37     2841.99     90.72 o
   2  10   0    12512.47    11066.20    239.92 o
   3  10   0     5996.48     5594.33    142.86 o
   4  10   0     3651.72     3562.74    106.18 o
   5  10   0     5685.93     5562.77    146.66 o
   6  10   0       82.91       91.86     22.32 o
   7  10   0     1735.14     1791.06     51.88 o
   8  10   0       64.91      105.53     24.98 o
   1  11   0    24463.40    23442.49    673.98 o
   2  11   0     5821.60     6005.07     74.98 o
   3  11   0    12383.72    12328.16    100.92 o
   4  11   0     6068.25     5841.02    145.49 o
   5  11   0      435.57      518.85     26.77 o
   6  11   0     2773.70     2790.65     60.43 o
   7  11   0       10.22       19.18     33.88 o
   8  11   0      515.72      535.51     35.55 o
   0  12   0     2652.85     2842.59     44.22 o
   1  12   0      130.12      143.93     10.34 o
   2  12   0     1857.59     1719.62     21.58 o
   3  12   0       45.53       28.28     12.74 o
   4  12   0       21.70       24.50     13.82 o
   5  12   0       97.00       82.31     14.24 o
   6  12   0        0.01      -18.48     34.60 o
   7  12   0       99.88      106.42     24.24 o
   8  12   0       34.35       -7.44     39.38 o
   1  13   0    21090.29    19487.37    656.20 o
   2  13   0     4240.98     4324.37     58.61 o
   3  13   0    10892.59    10459.83    105.57 o
   4  13   0     6428.25     6289.58    189.14 o
   5  13   0      478.36      506.74     44.79 o
   6  13   0     4001.39     4142.45     79.20 o
   7  13   0       15.26       30.23     33.66 o
   8  13   0      638.15      724.70     39.68 o
   0  14   0     6726.73     7168.57     90.22 o
   1  14   0      149.50       73.46     94.87 o
   2  14   0     4958.42     5112.35     69.68 o
   3  14   0      818.66      807.83     49.69 o
   4  14   0     1713.66     1722.57     29.17 o
   5  14   0     1434.31     1431.98     39.55 o
   6  14   0       55.23       23.94     37.84 o
   7  14   0      369.76      375.18     30.91 o
   8  14   0       13.49       41.23     25.91 o
   1  15   0     8389.98     7648.80    223.00 o
   2  15   0     1305.24     1347.02     41.19 o
   3  15   0     2191.16     2182.97     95.55 o
   4  15   0     1365.56     1437.81     33.82 o
   5  15   0      168.78      146.20     28.86 o
   6  15   0      986.92     1012.58     39.05 o
   7  15   0        4.58       23.00     33.64 o
   8  15   0      278.11      338.92     34.70 o
   0  16   0    17283.22    17702.78    216.00 o
   1  16   0      960.43      856.74     23.57 o
   2  16   0    12373.90    12209.79    225.08 o
   3  16   0     2584.41     2570.56     34.43 o
   4  16   0     1740.81     1863.77     31.45 o
   5  16   0     3695.04     3931.58    100.10 o
   6  16   0       42.02       17.46     34.31 o
   7  16   0     1214.22     1245.24     49.29 o
   8  16   0       67.43      109.05     28.67 o
   1  17   0     1004.15     1008.18     21.76 o
   2  17   0       94.94       60.97     76.73 o
   3  17   0        2.10        2.34     19.18 o
   4  17   0        3.50       12.94     19.05 o
   5  17   0       27.08       21.91     17.55 o
   6  17   0       16.92       26.24     30.49 o
   7  17   0        0.25      -16.88     36.93 o
   8  17   0        6.00       23.48     37.29 o
   0  18   0     9472.82     9878.86    138.68 o
   1  18   0      830.52      768.61     75.13 o
   2  18   0     6405.15     6246.66    113.89 o
   3  18   0     4250.32     4260.61     50.57 o
   4  18   0     1116.28     1226.13     54.78 o
   5  18   0     2381.18     2537.42     43.56 o
   6  18   0       39.16       55.16     25.53 o
   7  18   0      764.05      882.29     46.36 o
   8  18   0       24.00       21.93     42.22 o
   1  19   0     5989.39     5747.77     57.33 o
   2  19   0      906.19      949.21     87.92 o
   3  19   0     1734.64     1829.25     86.10 o
   4  19   0     1642.59     1701.02     33.84 o
   5  19   0      350.87      354.40     21.65 o
   6  19   0      906.20      903.54     43.17 o
   7  19   0        5.22       22.00     39.72 o
   0  20   0      435.69      475.30     25.31 o
   1  20   0      122.94      110.11     50.67 o
   2  20   0     1363.19     1181.18     36.25 o
   3  20   0      634.95      563.50     29.69 o
   4  20   0      210.91      202.35     19.85 o
   5  20   0      247.04      284.70     20.49 o
   6  20   0        6.33      -10.94     40.21 o
   7  20   0       54.55       98.17     25.73 o
   1  21   0     5381.83     5317.87    134.54 o
   2  21   0     1032.53      988.89     25.66 o
   3  21   0     3066.23     3117.03     45.91 o
   4  21   0     2812.60     2930.12     48.28 o
   5  21   0      403.15      443.70     22.97 o
   6  21   0     1271.03     1408.92     55.89 o
   7  21   0        3.69       44.38     27.56 o
   0  22   0     1328.28     1331.34     39.89 o
   1  22   0       53.40      147.39     18.69 o
   2  22   0      484.16      460.04     20.74 o
   3  22   0      285.46      209.44     20.85 o
   4  22   0      246.39      226.51     52.97 o
   5  22   0      230.14      245.01     21.11 o
   6  22   0        1.61      -42.00     42.00 o
   7  22   0       76.40       28.03     31.35 o
   1  23   0     3046.83     3078.32     44.12 o
   2  23   0      314.20      299.98     44.19 o
   3  23   0     1224.29     1184.81     35.70 o
   4  23   0      950.04      973.01     29.85 o
   5  23   0       82.08       85.42     21.26 o
   6  23   0      314.29      336.77     35.91 o
   7  23   0        0.69       -4.65     41.70 o
   0  24   0     4408.41     4371.62     89.19 o
   1  24   0      148.54      267.29     17.56 o
   2  24   0     2052.20     1982.72     37.17 o
   3  24   0     1331.50     1259.61     32.35 o
   4  24   0      565.87      632.84     33.83 o
   5  24   0      927.52      951.17     41.47 o
   6  24   0        7.92       -8.55     40.59 o
   7  24   0      333.27      354.83     39.85 o
   1  25   0       32.07       29.21     38.56 o
   2  25   0       12.66      -28.76     28.76 o
   3  25   0        0.21      -26.78     26.78 o
   4  25   0       16.10       13.72     27.15 o
   5  25   0        0.05      -30.92     30.92 o
   6  25   0        0.02       -8.90     38.57 o
   0  26   0     3245.70     3447.33     83.16 o
   1  26   0      178.97      174.62     17.96 o
   2  26   0     1922.88     1938.94     39.04 o
   3  26   0      876.59      901.51     66.32 o
   4  26   0      446.43      493.53     24.92 o
   5  26   0      574.53      590.20     47.02 o
   6  26   0       34.62       63.50     30.02 o
   1  27   0      815.13      809.77     26.15 o
   2  27   0      200.96      226.10     21.27 o
   3  27   0      363.05      275.43     41.08 o
   4  27   0      328.02      312.75     23.84 o
   5  27   0       66.75       67.67     20.59 o
   6  27   0      163.20      200.51     34.82 o
   0  28   0      506.84      549.77     32.00 o
   1  28   0        2.65       97.66     18.92 o
   2  28   0      331.00      373.69     32.61 o
   3  28   0       34.14       -0.91     27.94 o
   4  28   0      124.94      128.03     20.97 o
   5  28   0      117.81      140.91     22.51 o
   6  28   0        0.19       17.43     47.74 o
   1  29   0     1865.81     1911.70     43.11 o
   2  29   0      330.77      337.85     22.59 o
   3  29   0      585.78      577.89     30.28 o
   4  29   0      396.39      348.77     34.09 o
   5  29   0      105.55      116.83     51.70 o
   0  30   0       60.21       16.07     35.99 o
   1  30   0        0.14       89.94     38.03 o
   2  30   0       94.64      112.91     36.74 o
   3  30   0        7.17       10.67     22.67 o
   4  30   0       35.79       10.51     23.31 o
   5  30   0       22.67       19.85     22.54 o
   1  31   0      790.21      832.83     52.15 o
   2  31   0      131.25      136.20     21.08 o
   3  31   0      232.86      249.22     25.21 o
   4  31   0      153.65      201.57     55.75 o
   0  32   0      775.76      789.83     45.12 o
   1  32   0       41.49       61.67     21.83 o
   2  32   0      367.86      405.12     30.98 o
   3  32   0      100.77      123.84     26.35 o
   4  32   0      111.17       88.31     21.37 o
   1  33   0        9.93       63.61     18.57 o
   2  33   0       27.58       87.89     20.59 o
   3  33   0        1.31       36.32     40.39 o
   4  33   0       11.18       -0.69     32.91 o
   0  34   0      497.56      620.05     42.84 o
   1  34   0       43.30       46.88     21.63 o
   2  34   0      324.48      353.51     25.98 o
   3  34   0      132.84      127.00     20.90 o
   1  35   0      145.25      205.80     21.98 o
   2  35   0       56.33       88.59     24.96 o
   0  36   0       81.01      147.81     30.49 o
   1  36   0        4.91       28.14     43.00 o
  -9   1   1      185.35      179.80     24.83 o
  -8   1   1     1475.46     1498.63     46.36 o
  -7   1   1       56.74       57.06     20.26 o
  -6   1   1     7393.75     7771.05    515.22 o
  -5   1   1     2403.46     2414.19    127.57 o
  -4   1   1    11923.08    11465.08    238.42 o
  -3   1   1    14583.34    13421.56    535.90 o
  -2   1   1    15006.06    14998.16    356.19 o
  -1   1   1    55249.10    64638.20   1209.44 o
   0   1   1       27.05      167.15     24.78 o
   1   1   1    67788.23    72291.57   2049.05 o
   2   1   1     2973.15     2630.32     25.90 o
   3   1   1    12858.37    11747.44    308.76 o
   4   1   1    12782.24    12270.75    118.87 o
   5   1   1     1197.21     1165.06     34.83 o
   6   1   1     3804.74     3544.52     70.50 o
   7   1   1       31.72       26.74     29.90 o
   8   1   1     1005.17     1015.58     41.00 o
  -9   2   1      318.55      355.59     29.34 o
  -8   2   1      124.35      110.59     23.68 o
  -7   2   1     1932.79     2004.06     48.98 o
  -6   2   1       18.16       -7.13     19.96 o
  -5   2   1     8208.77     8381.23    503.95 o
  -4   2   1     4369.80     4123.87     87.02 o
  -3   2   1     5950.89     5957.91    189.65 o
  -2   2   1    26690.58    27162.21    678.47 o
  -1   2   1       11.81       43.10      4.54 o
   0   2   1    15821.28    16155.76   1701.64 o
   1   2   1     1387.87     1224.56     54.82 o
   2   2   1    12416.66    11821.66    115.03 o
   3   2   1     4107.89     3709.41     83.37 o
   4   2   1     2660.57     2494.35     58.68 o
   5   2   1     4133.08     4008.14     69.88 o
   6   2   1       43.65       61.01     19.38 o
   7   2   1     1097.87     1006.77     38.54 o
   8   2   1       35.63       18.68     31.65 o
  -9   3   1       38.11        4.84     33.20 o
  -8   3   1      422.18      386.32     29.24 o
  -7   3   1       45.34       45.24     23.07 o
  -6   3   1     1501.51     1634.10     78.92 o
  -5   3   1     1528.19     1585.72     76.04 o
  -4   3   1     3984.80     4029.28    179.36 o
  -3   3   1      345.31      262.49      8.80 o
  -2   3   1     1384.82     1418.70     37.76 o
  -1   3   1    17885.44    18278.52    212.53 o
   0   3   1      692.72      870.42     61.13 o
   1   3   1     6619.39     6345.43    294.69 o
   2   3   1     6062.21     5856.58    192.14 o
   3   3   1     1592.95     1443.81     66.04 o
   4   3   1     2371.49     2221.80    103.57 o
   5   3   1      470.19      427.05     25.84 o
   6   3   1      939.64      929.14     34.76 o
   7   3   1        0.05       10.14     31.82 o
   8   3   1      215.86      198.90     26.16 o
  -9   4   1      614.80      604.25     35.21 o
  -8   4   1      218.52      296.55     26.53 o
  -7   4   1     4315.38     4337.84     78.52 o
  -6   4   1      264.41      323.62     26.86 o
  -5   4   1     9787.00     9728.55    602.43 o
  -4   4   1     9409.57     9413.37    460.60 o
  -3   4   1    15373.18    16140.29    333.03 o
  -2   4   1    42641.08    42884.08    591.33 o
  -1   4   1    10845.20    10939.66    154.86 o
   0   4   1    95951.77    90721.63   7982.98 o
   1   4   1     3217.31     3137.41    111.65 o
   2   4   1    25557.73    24064.06   1192.85 o
   3   4   1     9862.01     9272.30    363.72 o
   4   4   1     3930.75     3749.53    166.33 o
   5   4   1     7426.31     7102.28    105.13 o
   6   4   1      179.27      199.04     23.33 o
   7   4   1     2271.26     2170.95     57.71 o
   8   4   1       93.52       89.72     23.92 o
  -9   5   1       25.86       49.28     23.77 o
  -8   5   1      143.13      159.28     22.88 o
  -7   5   1        1.15       -4.03     32.27 o
  -6   5   1      780.85      863.20     74.99 o
  -5   5   1        4.60        9.80     14.39 o
  -4   5   1      327.86      356.74     12.95 o
  -3   5   1     1788.06     2035.94     71.42 o
  -2   5   1     5361.48     5465.51    134.33 o
  -1   5   1     1831.48     2182.66     57.18 o
   0   5   1       21.23      100.57     18.17 o
   1   5   1     1439.33     1513.69     23.76 o
   2   5   1        4.74        9.17      8.08 o
   3   5   1     2406.85     2199.84    123.28 o
   4   5   1     2283.57     2190.20     91.42 o
   5   5   1       28.89       28.99     29.31 o
   6   5   1      539.20      570.04     29.74 o
   7   5   1        2.37       27.14     32.81 o
   8   5   1       88.29      119.89     22.98 o
  -9   6   1      331.64      326.83     31.38 o
  -8   6   1       97.17       92.53     24.15 o
  -7   6   1     2671.44     2775.81     59.58 o
  -6   6   1      171.70      198.02     15.70 o
  -5   6   1     8165.30     8121.56    505.62 o
  -4   6   1     4296.19     4314.89    164.93 o
  -3   6   1    10350.19    10227.90    336.27 o
  -2   6   1     5319.14     4740.04     75.07 o
  -1   6   1     1455.68     1556.18     68.83 o
   0   6   1    37586.46    35908.55   2710.06 o
   1   6   1     5005.26     5032.55     63.26 o
   2   6   1    15386.10    14325.05    317.49 o
   3   6   1     9782.06     9476.46    313.41 o
   4   6   1     5621.30     5079.70    381.55 o
   5   6   1     5195.55     5136.31     82.83 o
   6   6   1       95.30       87.41     22.90 o
   7   6   1     1329.82     1374.39     45.68 o
   8   6   1       66.06       59.26     24.16 o
  -9   7   1      145.91      196.84     24.77 o
  -8   7   1     1184.35     1201.72     45.33 o
  -7   7   1        3.74       13.09     20.78 o
  -6   7   1     5676.18     5995.20    338.77 o
  -5   7   1     1509.60     1650.09     80.17 o
  -4   7   1     8736.15     8801.32    205.57 o
  -3   7   1     9255.18     8798.08     72.88 o
  -2   7   1    12854.31    13131.93    125.01 o
  -1   7   1    46134.61    47359.55   1358.82 o
   0   7   1      785.02     1006.50     21.94 o
   1   7   1    25682.36    25704.55   1327.30 o
   2   7   1     6409.87     6286.53    140.07 o
   3   7   1    13844.20    12976.35    483.55 o
   4   7   1     5968.37     5541.21    249.31 o
   5   7   1      759.77      766.91     32.32 o
   6   7   1     3243.76     3240.04     67.65 o
   7   7   1        0.12      -31.62     31.62 o
   8   7   1      625.85      637.06     37.88 o
  -9   8   1       14.08       65.86     22.61 o
  -8   8   1        7.83       27.04     33.50 o
  -7   8   1        7.45       22.43     27.61 o
  -6   8   1       63.21       24.30     22.78 o
  -5   8   1      117.39      117.73     11.95 o
  -4   8   1      522.82      502.15     15.01 o
  -3   8   1       72.87       86.85      8.38 o
  -2   8   1      559.26      581.94     10.79 o
  -1   8   1      696.79      742.96     35.29 o
   0   8   1    11102.94    11488.77    213.25 o
   1   8   1      626.21      738.73     12.30 o
   2   8   1      795.16      762.11     31.92 o
   3   8   1      624.51      546.42     33.24 o
   4   8   1      205.56      215.82     17.97 o
   5   8   1        3.10       -8.65     27.51 o
   6   8   1        0.03       14.15     33.25 o
   7   8   1       81.94       84.01     23.71 o
   8   8   1        4.62        1.80     35.24 o
  -9   9   1      144.98      164.02     28.03 o
  -8   9   1     1229.41     1325.16     45.21 o
  -7   9   1       38.64       65.68     21.60 o
  -6   9   1     6982.89     7143.84    409.42 o
  -5   9   1     1906.01     1935.42     38.47 o
  -4   9   1    11566.97    11424.59     97.43 o
  -3   9   1    15609.03    15200.60    231.90 o
  -2   9   1     7666.23     7640.80    118.13 o
  -1   9   1    38215.86    36606.04    205.13 o
   0   9   1     2517.85     3280.34    105.24 o
   1   9   1    22628.06    21453.79    428.05 o
   2   9   1     4802.46     4601.38     40.23 o
   3   9   1    13854.58    13422.71    162.33 o
   4   9   1     7827.95     7542.53    166.86 o
   5   9   1     1372.48     1515.30     41.18 o
   6   9   1     3699.98     3775.34     75.27 o
   7   9   1        5.52        6.64     33.37 o
   8   9   1      739.64      857.33     40.61 o
  -9  10   1      128.27       98.90     27.61 o
  -8  10   1       26.66       29.85     23.51 o
  -7  10   1     1168.01     1130.55     40.21 o
  -6  10   1      120.82      157.38     17.43 o
  -5  10   1     2816.31     2824.31     56.25 o
  -4  10   1      978.63      951.58     28.64 o
  -3  10   1     5419.36     5501.67     48.52 o
  -2  10   1     9771.46    10301.29     77.73 o
  -1  10   1      797.22      793.19     13.63 o
   0  10   1     6915.20     7395.15     93.22 o
   1  10   1     2234.84     2285.03     23.35 o
   2  10   1     7812.70     7787.78     96.78 o
   3  10   1     1788.18     1776.88     28.27 o
   4  10   1     2192.73     2031.41     33.18 o
   5  10   1     2206.78     2233.51     50.60 o
   6  10   1       30.59       29.69     34.59 o
   7  10   1      545.38      541.81     35.19 o
   8  10   1       22.12       28.20     36.43 o
  -9  11   1       46.73      -11.46     39.74 o
  -8  11   1      399.11      424.59     32.87 o
  -7  11   1        0.11        2.22     22.40 o
  -6  11   1     1139.83     1175.30     57.01 o
  -5  11   1      522.85      510.80     18.42 o
  -4  11   1     2611.22     2444.57     86.86 o
  -3  11   1     7343.38     6965.45     80.53 o
  -2  11   1     1726.99     1791.31     21.40 o
  -1  11   1    14389.20    14198.57    219.52 o
   0  11   1      739.25      905.45     40.50 o
   1  11   1    15749.50    14682.70    259.49 o
   2  11   1     2071.27     1872.03     45.22 o
   3  11   1     2272.69     2268.42     29.13 o
   4  11   1     1599.26     1544.84     45.84 o
   5  11   1      208.17      167.17     26.23 o
   6  11   1      841.53      920.98     37.30 o
   7  11   1        1.70      -27.85     37.52 o
   8  11   1      224.89      259.15     30.93 o
  -9  12   1      413.90      428.85     36.05 o
  -8  12   1       93.94       71.21     25.84 o
  -7  12   1     2168.31     2164.31     56.02 o
  -6  12   1      255.26      276.31     17.10 o
  -5  12   1     5333.88     5378.37    129.09 o
  -4  12   1     3923.58     3837.27    179.63 o
  -3  12   1     7641.08     7491.17     65.68 o
  -2  12   1    27709.95    27048.21    418.39 o
  -1  12   1     3201.19     3107.23     30.01 o
   0  12   1    34118.58    34640.66    583.62 o
   1  12   1      697.02      737.83     92.86 o
   2  12   1    18921.19    19132.95    531.40 o
   3  12   1     5559.41     5765.13     87.22 o
   4  12   1     3884.75     3863.49     97.77 o
   5  12   1     4869.33     4968.89     85.71 o
   6  12   1       11.80       38.99     21.41 o
   7  12   1     1470.61     1611.90     55.02 o
   8  12   1       21.29       59.59     25.30 o
  -8  13   1       36.45       47.17     24.47 o
  -7  13   1        0.08       -9.36     36.96 o
  -6  13   1      172.57      173.68     16.64 o
  -5  13   1       87.61      122.35     22.94 o
  -4  13   1      206.96      247.27     13.60 o
  -3  13   1      107.50      140.81     33.14 o
  -2  13   1      573.76      624.94     16.08 o
  -1  13   1      702.35      800.71     50.30 o
   0  13   1      374.02      745.54    152.97 o
   1  13   1      137.41      225.19     13.02 o
   2  13   1       31.58       72.14     11.58 o
   3  13   1       66.20      133.24     12.70 o
   4  13   1      220.94      248.89     33.35 o
   5  13   1       70.58       47.89     24.22 o
   6  13   1       51.15       67.25     23.20 o
   7  13   1        3.00       -3.68     38.01 o
   8  13   1       29.30       28.83     25.40 o
  -8  14   1       21.35       31.01     35.99 o
  -7  14   1     1465.60     1593.39     49.12 o
  -6  14   1       50.59       82.03     27.92 o
  -5  14   1     4362.29     4200.41    220.42 o
  -4  14   1     2789.26     2598.33     34.09 o
  -3  14   1     5340.21     5265.16     48.77 o
  -2  14   1    16838.13    16673.54    127.50 o
  -1  14   1      319.06      314.59     16.33 o
   0  14   1    14360.50    14687.96    125.63 o
   1  14   1      579.64      575.17    133.70 o
   2  14   1    14842.20    14189.48    167.83 o
   3  14   1     4313.18     4285.51     46.07 o
   4  14   1     2023.47     2098.64     55.45 o
   5  14   1     2794.57     2893.74     65.04 o
   6  14   1       65.50       82.27     24.74 o
   7  14   1      824.46      954.83     45.57 o
   8  14   1       20.23       23.24     40.71 o
  -8  15   1      536.52      528.84     37.76 o
  -7  15   1        3.35        4.93     33.81 o
  -6  15   1     1783.72     1850.64     54.29 o
  -5  15   1      887.01      927.61     58.93 o
  -4  15   1     3848.68     4058.33    192.11 o
  -3  15   1     5863.82     5816.65     55.57 o
  -2  15   1     2049.90     2127.16     28.03 o
  -1  15   1    21917.75    20297.37    151.84 o
   0  15   1       40.18      240.47     39.04 o
   1  15   1    10234.14     9816.46    646.41 o
   2  15   1      749.22      795.96     21.71 o
   3  15   1     5528.80     5803.60     78.35 o
   4  15   1     2507.72     2656.15     39.39 o
   5  15   1      324.52      336.35     28.60 o
   6  15   1     1069.14     1042.80     43.66 o
   7  15   1        1.43        5.79     35.99 o
   8  15   1      309.64      338.77     36.89 o
  -8  16   1        4.91        7.73     37.37 o
  -7  16   1      115.18      121.93     25.45 o
  -6  16   1        0.27        1.99     22.46 o
  -5  16   1      371.09      391.87     33.33 o
  -4  16   1      409.68      438.86     18.41 o
  -3  16   1      393.35      365.20     16.57 o
  -2  16   1     2725.81     2555.24     31.87 o
  -1  16   1       26.29       51.82     29.01 o
   0  16   1      871.59      905.95     20.18 o
   1  16   1      249.31      244.13     22.41 o
   2  16   1      878.85      842.88     33.04 o
   3  16   1       12.51       -1.43     36.94 o
   4  16   1       87.75       95.86     17.07 o
   5  16   1      269.04      289.14     27.95 o
   6  16   1        5.10       31.34     39.11 o
   7  16   1       65.83       31.87     40.19 o
  -8  17   1      607.53      599.64     40.14 o
  -7  17   1        0.98      -12.24     33.38 o
  -6  17   1     2379.66     2540.24     44.23 o
  -5  17   1      564.49      643.47     65.91 o
  -4  17   1     6183.11     6010.34     88.42 o
  -3  17   1     8007.58     7828.36     97.50 o
  -2  17   1     1343.48     1392.15     24.95 o
  -1  17   1    14063.00    13150.05    424.38 o
   0  17   1       35.32      100.37     24.79 o
   1  17   1    12260.09    11691.08    334.63 o
   2  17   1     1705.25     1632.06     67.14 o
   3  17   1     6905.09     7269.24     74.16 o
   4  17   1     4074.62     4263.07     56.17 o
   5  17   1      402.13      433.15     30.72 o
   6  17   1     1760.53     1891.76     63.05 o
   7  17   1        0.86       26.62     25.91 o
  -8  18   1        2.73       34.74     38.76 o
  -7  18   1      182.65      160.68     28.48 o
  -6  18   1       28.23       15.98     25.42 o
  -5  18   1      591.28      592.90     21.36 o
  -4  18   1      857.24      824.46     24.29 o
  -3  18   1      873.16      948.96     25.11 o
  -2  18   1     2782.40     2716.83     73.52 o
  -1  18   1       39.42      163.62     25.95 o
   0  18   1     5095.13     5322.84     56.49 o
   1  18   1        4.39      -39.96     39.96 o
   2  18   1     1819.08     1858.08    110.94 o
   3  18   1      353.28      399.89     25.31 o
   4  18   1      646.22      669.40     24.65 o
   5  18   1      418.77      478.52     32.52 o
   6  18   1        8.55       29.67     39.47 o
   7  18   1      134.71      102.32     29.90 o
  -8  19   1      209.85      209.96     32.43 o
  -7  19   1        7.12       36.39     27.00 o
  -6  19   1      780.09      848.86     27.63 o
  -5  19   1      145.43      177.29     36.85 o
  -4  19   1     1002.29      976.02     25.57 o
  -3  19   1     1738.77     1695.37     30.90 o
  -2  19   1     2303.65     2179.61     78.98 o
  -1  19   1     5305.62     5077.75     52.38 o
   0  19   1       17.26      224.41     50.16 o
   1  19   1     5258.16     5167.43     64.59 o
   2  19   1      865.06      748.98    109.96 o
   3  19   1     1317.89     1358.74     29.98 o
   4  19   1     1261.20     1416.96     33.12 o
   5  19   1      185.18      154.88     29.61 o
   6  19   1      582.43      636.64     41.34 o
   7  19   1        4.22      -17.35     39.71 o
  -8  20   1       37.45       47.89     29.03 o
  -7  20   1      811.99      960.32     44.51 o
  -6  20   1       50.18       40.91     26.12 o
  -5  20   1     2405.22     2409.41     80.69 o
  -4  20   1     1894.40     1899.16     34.96 o
  -3  20   1     2269.39     2297.25     36.45 o
  -2  20   1     6867.26     6498.31    173.52 o
  -1  20   1      193.27      225.32     67.05 o
   0  20   1     8162.71     8184.32     85.97 o
   1  20   1      171.59      237.39     76.82 o
   2  20   1     5046.27     5119.10    204.62 o
   3  20   1     2128.11     2222.72     47.11 o
   4  20   1     1055.18     1233.53     32.56 o
   5  20   1     1579.83     1700.78     59.19 o
   6  20   1       70.46       70.46     28.68 o
   7  20   1      513.03      600.79     43.82 o
  -7  21   1        0.30       35.10     27.79 o
  -6  21   1        0.89        5.74     19.75 o
  -5  21   1       60.67       12.02     28.02 o
  -4  21   1        4.49      -22.37     22.37 o
  -3  21   1        1.33      -24.72     24.72 o
  -1  21   1      307.46      352.05     31.29 o
   0  21   1       41.97      318.87     27.93 o
   1  21   1       35.03      128.60     66.31 o
   2  21   1        1.42      -35.91     35.91 o
   3  21   1        2.11      -24.19     24.19 o
   4  21   1        0.10       21.77     24.69 o
   5  21   1        6.90      -29.10     39.37 o
   6  21   1        0.01      -41.01     41.01 o
   7  21   1        5.68      -27.71     45.91 o
  -7  22   1      655.66      690.66     44.57 o
  -6  22   1       97.09      116.51     19.99 o
  -5  22   1     1600.21     1695.37     76.36 o
  -4  22   1      698.16      717.72     24.87 o
  -3  22   1     2046.80     1941.41     80.58 o
  -2  22   1     3457.10     3267.81     83.73 o
  -1  22   1      354.76      410.71     22.09 o
   0  22   1     6685.36     6755.98    127.66 o
   1  22   1     1023.83     1015.20     26.03 o
   2  22   1     2800.48     2814.17     43.62 o
   3  22   1     1229.32     1222.96     31.53 o
   4  22   1      902.76      958.17     43.11 o
   5  22   1      916.30      980.42     47.02 o
   6  22   1       49.97      118.83     29.41 o
   7  22   1      323.00      371.90     40.39 o
  -7  23   1        0.82      -42.63     42.63 o
  -6  23   1      563.87      577.22     28.23 o
  -5  23   1      199.58      229.22     21.93 o
  -4  23   1      684.75      635.92     33.22 o
  -3  23   1      920.32      827.16     26.87 o
  -2  23   1      556.59      470.94     42.53 o
  -1  23   1     2008.51     2052.91     35.52 o
   0  23   1        5.33      162.16     16.09 o
   1  23   1     3726.47     3668.33    124.99 o
   2  23   1      555.45      530.62     24.71 o
   3  23   1     1081.21     1110.33     31.26 o
   4  23   1      805.91      824.95     30.96 o
   5  23   1      190.25      162.59     34.54 o
   6  23   1      290.57      302.05     37.58 o
  -7  24   1       48.20       22.46     43.86 o
  -6  24   1        3.27      -30.91     30.91 o
  -5  24   1      230.86      257.74     22.04 o
  -4  24   1      167.78      124.28     20.56 o
  -3  24   1      204.98      162.25     35.30 o
  -2  24   1      645.13      641.27     40.17 o
  -1  24   1        0.53      137.22     22.61 o
   0  24   1      401.25      438.66     48.43 o
   1  24   1       18.47      149.01     26.63 o
   2  24   1      501.15      521.74     23.61 o
   3  24   1      137.02       84.50     20.57 o
   4  24   1       57.43       48.29     44.69 o
   5  24   1      215.35      194.94     35.98 o
   6  24   1        5.02      -45.95     45.95 o
  -7  25   1        0.98       23.34     41.06 o
  -6  25   1      769.65      842.29     32.20 o
  -5  25   1      262.58      258.73     38.34 o
  -4  25   1     1196.80     1145.04     38.18 o
  -3  25   1     1270.17     1193.09     31.29 o
  -2  25   1      973.28     1001.22     27.88 o
  -1  25   1     3756.16     3772.02     55.29 o
   0  25   1        7.05       18.34     19.91 o
   1  25   1     3390.51     3431.84     51.69 o
   2  25   1      651.23      686.13     24.65 o
   3  25   1     1114.79     1244.51     69.10 o
   4  25   1      761.86      868.91     46.55 o
   5  25   1      222.49      246.71     34.64 o
   6  25   1      539.88      560.73     48.28 o
  -6  26   1        9.68       21.91     23.48 o
  -5  26   1      149.32      117.61     20.77 o
  -4  26   1      193.56       92.67     22.24 o
  -3  26   1       50.27       73.92     61.99 o
  -2  26   1      326.97      359.49     21.47 o
  -1  26   1        7.49      136.20     18.90 o
   0  26   1      336.00      304.63     20.08 o
   1  26   1       31.19      135.62     27.82 o
   2  26   1      269.72      306.06     38.12 o
   3  26   1       16.52      -23.28     26.03 o
   4  26   1      114.53       48.18     26.43 o
   5  26   1       42.51       53.26     31.53 o
   6  26   1       10.07      -46.80     46.80 o
  -6  27   1      237.48      275.27     24.14 o
  -5  27   1       56.62       91.27     19.91 o
  -4  27   1      549.09      579.21     26.02 o
  -3  27   1      816.70      792.80     28.28 o
  -2  27   1       96.90       92.70     24.77 o
  -1  27   1     1299.01     1318.28     63.45 o
   0  27   1       25.02       63.37     17.01 o
   1  27   1     1165.42     1228.94     52.37 o
   2  27   1      179.30      246.63     43.66 o
   3  27   1      331.19      393.29     23.98 o
   4  27   1      345.24      437.73     26.01 o
   5  27   1       20.10       23.03     48.14 o
  -6  28   1       10.64       25.85     28.26 o
  -5  28   1      379.77      388.48     24.77 o
  -4  28   1      318.73      291.97     41.20 o
  -3  28   1      414.21      435.85     26.54 o
  -2  28   1     1040.87     1167.78    122.87 o
  -1  28   1      187.38      225.45     19.01 o
   0  28   1     1825.37     1765.73     52.03 o
   1  28   1      110.60      161.80     18.79 o
   2  28   1      866.19      972.92     30.52 o
   3  28   1      308.99      345.51     23.02 o
   4  28   1      187.49      211.11     23.03 o
   5  28   1      332.60      360.32     41.86 o
  -6  29   1        4.79       10.08     27.78 o
  -5  29   1        1.76       13.46     27.90 o
  -4  29   1       24.41       28.94     22.56 o
  -3  29   1        0.76      -26.67     26.67 o
  -2  29   1        0.28       22.27     27.39 o
  -1  29   1        2.46        4.05     23.64 o
   0  29   1        7.53       95.04     19.19 o
   1  29   1        4.24      -18.92     44.16 o
   2  29   1       20.20       22.81     29.56 o
   3  29   1        0.59        5.55     30.88 o
   4  29   1       12.00       26.35     27.45 o
   5  29   1        0.31      -44.56     45.00 o
  -5  30   1      340.13      339.29     25.02 o
  -4  30   1      191.00      185.95     20.60 o
  -3  30   1      320.83      360.77     24.61 o
  -2  30   1      633.09      705.89     27.73 o
  -1  30   1      102.30      111.41     18.62 o
   0  30   1     1220.87     1307.77     37.56 o
   1  30   1       29.80       67.37     23.01 o
   2  30   1      932.12      994.49     34.85 o
   3  30   1      400.70      365.14     24.99 o
   4  30   1      113.82      130.87     21.14 o
  -5  31   1       15.07      -28.35     28.35 o
  -4  31   1      100.58      110.68     23.51 o
  -3  31   1      146.62      126.98     20.96 o
  -2  31   1       68.44      107.54     19.81 o
  -1  31   1      331.52      302.99     22.85 o
   0  31   1        0.02       29.76     26.17 o
   1  31   1      371.00      416.82     40.75 o
   2  31   1       69.51       98.09     30.26 o
   3  31   1      123.04      132.73     30.24 o
   4  31   1       75.32       88.35     20.73 o
  -4  32   1       37.43        0.02     28.82 o
  -3  32   1       58.87      115.84     36.07 o
  -2  32   1      119.52       90.10     20.45 o
  -1  32   1        7.72       38.99     21.08 o
   0  32   1      169.61      256.99     59.79 o
   1  32   1        5.16       15.44     26.07 o
   2  32   1       85.26      116.00     20.09 o
   3  32   1       65.14       78.13     19.92 o
   4  32   1       23.34       68.23     52.50 o
  -4  33   1      254.67      264.55     22.59 o
  -3  33   1      340.28      347.01     25.04 o
  -2  33   1       78.67       68.46     19.54 o
  -1  33   1      480.78      540.12     27.41 o
   0  33   1        0.01      -26.35     26.35 o
   1  33   1      465.67      500.94     41.75 o
   2  33   1       74.86       47.74     26.54 o
   3  33   1      178.15      191.31     21.81 o
  -3  34   1        5.06       15.60     46.56 o
  -2  34   1       28.42       30.03     52.23 o
  -1  34   1        0.14       -2.06     29.12 o
   0  34   1        4.31       20.66     25.45 o
   1  34   1       10.49       34.02     22.49 o
   2  34   1       37.91      100.30     55.69 o
   3  34   1        2.47       50.68     18.53 o
  -3  35   1       88.35      126.58     26.75 o
  -2  35   1       41.72       55.68     24.17 o
  -1  35   1      215.65      270.27     29.27 o
   0  35   1        0.33      -13.47     28.85 o
   1  35   1      199.19      193.94     24.03 o
   2  35   1       57.81       72.35     26.24 o
  -2  36   1      120.19      126.93     21.99 o
  -1  36   1       14.74       40.40     26.25 o
   0  36   1      169.86      182.09     23.86 o
   1  36   1        6.80        4.61     28.47 o
  -9   0   2      894.29      871.00     37.89 o
  -8   0   2      348.05      311.02     27.49 o
  -7   0   2     4752.23     4957.42    234.31 o
  -6   0   2     2169.24     2184.48     75.27 o
  -5   0   2    10980.48    10232.43    271.80 o
  -4   0   2    11838.45    11576.96    180.10 o
  -3   0   2    20329.17    19571.40    157.64 o
  -2   0   2    68652.12    72042.43   2632.71 o
  -1   0   2    16403.65    18043.09    127.03 o
   0   0   2    78041.97    88632.09   3986.57 o
   1   0   2       25.47      114.18     14.53 o
   2   0   2    28184.32    26545.13    211.21 o
   3   0   2     9892.92     8737.24     85.59 o
   4   0   2     4649.89     3976.54     67.52 o
   5   0   2     5802.80     5069.50     89.38 o
   6   0   2      207.85      247.58     22.84 o
   7   0   2     2007.54     1878.59     55.56 o
   8   0   2       66.21       48.90     22.23 o
  -9   1   2       37.35       -9.28     35.11 o
  -8   1   2      340.59      391.01     26.98 o
  -7   1   2       12.08       -6.02     20.77 o
  -6   1   2     1085.30     1086.98     52.48 o
  -5   1   2      979.46      908.32     19.65 o
  -4   1   2     3233.96     3309.69     55.71 o
  -3   1   2     3674.47     3702.34     34.08 o
  -2   1   2      724.38      761.98     14.80 o
  -1   1   2     7953.26     8375.41     63.54 o
   0   1   2     1572.94     2154.52     22.82 o
   1   1   2     8419.46     8156.63    170.07 o
   2   1   2     3450.01     3452.43     45.13 o
   3   1   2     1567.79     1362.06     30.81 o
   4   1   2     1742.18     1529.13     38.17 o
   5   1   2      158.00      191.15     19.50 o
   6   1   2      436.82      410.36     27.03 o
   7   1   2        2.17      -31.71     31.71 o
   8   1   2       97.36      107.89     23.53 o
  -9   2   2      490.22      494.42     32.35 o
  -8   2   2      151.91      171.17     24.43 o
  -7   2   2     2564.06     2758.23    125.10 o
  -6   2   2       72.88       71.15     34.02 o
  -5   2   2    10042.94     9387.03    324.45 o
  -4   2   2     7156.22     6837.83    140.30 o
  -3   2   2     5056.47     4886.66     42.85 o
  -2   2   2    14645.28    14518.52    355.31 o
  -1   2   2      419.26      554.64      8.54 o
   0   2   2    35712.66    36826.22   1436.80 o
   1   2   2       13.32       24.91      7.99 o
   2   2   2    20229.68    18629.06    443.74 o
   3   2   2     8887.78     8015.09     90.12 o
   4   2   2     2999.18     2730.39     53.39 o
   5   2   2     2750.33     2565.60     56.61 o
   6   2   2       93.99      114.82     21.50 o
   7   2   2     1031.97      917.63     39.87 o
   8   2   2       37.37       31.33     33.82 o
  -9   3   2      202.21      222.20     27.91 o
  -8   3   2     1843.92     1955.33     50.87 o
  -7   3   2        8.28       30.55     23.15 o
  -6   3   2     6242.57     6232.79    295.35 o
  -5   3   2     3324.73     3149.52     67.22 o
  -4   3   2    15468.41    15043.38    467.98 o
  -3   3   2    21158.74    20560.27    589.53 o
  -2   3   2    13867.67    13343.62    164.58 o
  -1   3   2   123338.95   141133.27    796.74 o
   0   3   2       25.09       58.30      7.79 o
   1   3   2    36969.73    36633.61    351.75 o
   2   3   2     4557.94     4448.79     84.05 o
   3   3   2    11132.12     9835.62    151.44 o
   4   3   2     5898.36     5296.03     84.08 o
   5   3   2      875.48      897.22     33.09 o
   6   3   2     2664.48     2389.80     60.26 o
   7   3   2        0.29       -5.34     21.62 o
   8   3   2      589.72      558.21     35.82 o
  -9   4   2        4.49        8.03     31.36 o
  -8   4   2        0.03       24.45     31.87 o
  -7   4   2        8.39       -1.92     19.80 o
  -6   4   2       76.55       93.31     26.54 o
  -5   4   2      249.80      246.53     12.85 o
  -4   4   2       62.12       39.80     15.35 o
  -3   4   2     1097.68     1218.78     16.17 o
  -2   4   2      392.69      516.46     16.48 o
  -1   4   2     1399.47     1864.23     25.64 o
   0   4   2     2755.16     2880.32     66.41 o
   1   4   2       49.12       73.08      7.11 o
   2   4   2       41.48       87.96     20.33 o
   3   4   2      438.86      401.56     13.87 o
   4   4   2        2.92      -24.96     25.98 o
   5   4   2        1.14       17.12     23.85 o
   6   4   2        0.00      -28.01     31.00 o
   7   4   2        1.24       35.83     19.43 o
   8   4   2        1.65       30.07     23.22 o
  -9   5   2      207.35      226.16     26.20 o
  -8   5   2     1751.38     1851.72     50.34 o
  -7   5   2       25.06       30.23     36.70 o
  -6   5   2     8610.97     8718.78    652.31 o
  -5   5   2     1918.86     1863.79     67.81 o
  -4   5   2    17726.73    17386.65    578.81 o
  -3   5   2    24056.50    23649.39    380.10 o
  -2   5   2     1950.98     1800.46     17.76 o
  -1   5   2    30597.37    30623.39    187.50 o
   0   5   2      413.73      518.64     11.56 o
   1   5   2    47865.31    47310.18   1204.22 o
   2   5   2     7409.03     6777.25     61.66 o
   3   5   2    12950.41    12066.22    404.51 o
   4   5   2     7821.79     7428.02    108.06 o
   5   5   2      960.36      920.78     33.50 o
   6   5   2     2825.88     2744.42     65.45 o
   7   5   2        0.12        7.96     30.21 o
   8   5   2      638.21      605.74     37.18 o
  -9   6   2      282.73      332.48     28.81 o
  -8   6   2       40.88       47.20     22.88 o
  -7   6   2     2096.13     2213.44    141.02 o
  -6   6   2      267.73      285.41     17.23 o
  -5   6   2     3590.31     3714.19     86.57 o
  -4   6   2     2122.39     2223.29     25.61 o
  -3   6   2     9441.69     9130.75    233.94 o
  -2   6   2    28379.91    29204.65    183.36 o
  -1   6   2      202.51      239.29      9.24 o
   0   6   2    15153.93    15340.67    606.27 o
   1   6   2      540.06      479.45     11.81 o
   2   6   2    13346.18    12779.54    262.84 o
   3   6   2     2237.87     2168.59     58.72 o
   4   6   2     2940.58     2847.50     56.00 o
   5   6   2     2037.57     1969.62     49.51 o
   6   6   2       60.44       26.44     33.35 o
   7   6   2      752.75      773.69     38.12 o
   8   6   2       13.60      -14.49     33.68 o
  -9   7   2       63.41       98.65     25.00 o
  -8   7   2      551.95      559.27     32.14 o
  -7   7   2        7.99       -6.94     34.99 o
  -6   7   2     1988.58     2052.26    153.22 o
  -5   7   2      712.31      741.76     37.80 o
  -4   7   2     3527.24     3475.88     77.83 o
  -3   7   2     1941.70     1913.17    116.65 o
  -2   7   2     1447.35     1523.38     17.82 o
  -1   7   2     2303.06     2308.72     34.24 o
   0   7   2       78.41      141.25     19.63 o
   1   7   2    10484.99    10132.75    187.85 o
   2   7   2     1750.85     1551.15     26.28 o
   3   7   2     2125.85     2042.54     43.06 o
   4   7   2     2790.60     2716.84     54.00 o
   5   7   2      296.32      335.15     26.35 o
   6   7   2      557.99      517.74     32.73 o
   7   7   2        3.85      -18.45     34.93 o
   8   7   2      174.95      172.29     29.50 o
  -9   8   2      602.72      599.29     35.56 o
  -8   8   2      105.39       63.09     24.06 o
  -7   8   2     4022.65     4188.06    246.95 o
  -6   8   2      237.39      310.99     25.54 o
  -5   8   2    10343.20    10664.97    518.99 o
  -4   8   2     8009.99     7977.11    181.28 o
  -3   8   2    15271.56    15505.52    247.54 o
  -2   8   2    34876.12    34341.22    447.94 o
  -1   8   2     2489.06     2505.78     37.28 o
   0   8   2    37054.13    34510.68    724.20 o
   1   8   2     1943.11     1975.72     44.65 o
   2   8   2    28280.47    27552.77    590.98 o
   3   8   2     9401.49     8945.38    303.58 o
   4   8   2     2525.99     2614.15     53.92 o
   5   8   2     4139.84     4051.04     77.48 o
   6   8   2      158.68      164.76     25.63 o
   7   8   2     1273.09     1266.00     48.64 o
   8   8   2       31.50       36.42     25.34 o
  -9   9   2       12.07      -37.27     37.27 o
  -8   9   2       99.97       49.52     24.48 o
  -7   9   2       46.84       76.33     17.26 o
  -6   9   2      475.81      452.89     17.23 o
  -5   9   2       20.16        0.73     18.55 o
  -4   9   2      767.85      907.31     36.36 o
  -3   9   2      978.19     1223.27     20.22 o
  -2   9   2     1349.60     1333.76     18.02 o
  -1   9   2     2786.71     3019.01     53.21 o
   0   9   2     1013.34     1025.47     72.18 o
   1   9   2      463.30      592.66     13.66 o
   2   9   2      491.49      513.26     16.34 o
   3   9   2     2174.15     2160.21     29.99 o
   4   9   2      570.67      541.79     27.53 o
   5   9   2       34.86       25.54     23.46 o
   6   9   2      139.83      131.08     24.86 o
   7   9   2       35.20        1.79     36.40 o
   8   9   2       22.33       29.93     23.59 o
  -9  10   2      359.17      393.57     31.80 o
  -8  10   2      102.48      101.68     24.48 o
  -7  10   2     2600.93     2883.58    239.34 o
  -6  10   2        4.13       33.16     29.44 o
  -5  10   2     6777.76     6787.07    316.26 o
  -4  10   2     2671.48     2635.61     41.17 o
  -3  10   2     7765.88     8039.43     67.78 o
  -2  10   2    19534.98    19119.49    460.50 o
  -1  10   2      526.75      461.55     18.67 o
   0  10   2    17533.54    16820.13    361.62 o
   1  10   2     3033.61     2930.87     63.80 o
   2  10   2    13375.61    12941.95    108.19 o
   3  10   2     3633.66     3608.10     40.14 o
   4  10   2     1437.99     1433.83     39.93 o
   5  10   2     3027.46     3061.38     67.62 o
   6  10   2       46.29       34.26     34.93 o
   7  10   2      716.13      729.53     41.28 o
   8  10   2       39.95       24.65     37.35 o
  -9  11   2      120.12       79.85     28.54 o
  -8  11   2     1147.11     1238.38     42.98 o
  -7  11   2        6.66      -22.65     22.65 o
  -6  11   2     3881.46     4082.66    271.76 o
  -5  11   2      891.96      940.56     48.24 o
  -4  11   2     5864.75     6196.15    143.44 o
  -3  11   2    10907.65    11021.50     90.29 o
  -2  11   2     5267.98     5164.49     43.74 o
  -1  11   2    21287.25    20653.33   1006.35 o
   0  11   2       22.82       53.06     32.81 o
   1  11   2    20760.24    20314.99    877.72 o
   2  11   2     1319.11     1389.47     23.24 o
   3  11   2     7156.53     7095.50    197.19 o
   4  11   2     3421.42     3368.84     65.23 o
   5  11   2      494.20      475.22     32.09 o
   6  11   2     1423.49     1405.43     51.23 o
   7  11   2        0.53       -6.58     25.86 o
  -9  12   2        9.23      -26.01     35.43 o
  -8  12   2       10.15       31.23     38.43 o
  -7  12   2      121.13      142.59     16.05 o
  -6  12   2        0.07        6.79     21.99 o
  -5  12   2      221.90      279.53     14.32 o
  -4  12   2      637.76      636.20     37.32 o
  -3  12   2      325.90      339.03     13.70 o
  -2  12   2      565.75      487.28     30.22 o
  -1  12   2     1528.29     1440.31     56.15 o
   0  12   2     2377.40     2402.75    139.34 o
   1  12   2       59.98       53.11     38.57 o
   2  12   2        5.03       18.06     45.83 o
   3  12   2       19.29       31.88     17.61 o
   4  12   2       37.92      111.59     21.81 o
   5  12   2      194.18      207.83     26.33 o
   6  12   2        5.91      -40.26     40.26 o
   7  12   2       73.48       94.47     28.22 o
  -9  13   2      177.09      191.23     29.43 o
  -8  13   2     1197.08     1275.63     44.99 o
  -7  13   2       10.14       20.90     28.69 o
  -6  13   2     4856.41     5270.77    158.47 o
  -5  13   2      672.71      747.83     21.02 o
  -4  13   2     7197.27     7164.70    129.11 o
  -3  13   2    12154.09    11937.32    141.21 o
  -2  13   2     5798.67     5675.38     47.95 o
  -1  13   2    20447.04    19555.71    233.30 o
   0  13   2      345.11      480.54     69.58 o
   1  13   2    14335.16    13419.87    755.14 o
   2  13   2     1340.19     1409.03     67.08 o
   3  13   2     6407.19     6500.29    162.93 o
   4  13   2     4619.92     4733.26     86.75 o
   5  13   2      580.60      611.34     34.03 o
   6  13   2     2245.67     2419.24     71.86 o
   7  13   2       13.68       15.98     38.34 o
  -9  14   2       91.90      115.06     26.83 o
  -8  14   2       13.61        3.43     35.44 o
  -7  14   2      635.98      673.01     45.31 o
  -6  14   2       49.52       30.48     19.33 o
  -5  14   2     1590.77     1611.77     35.26 o
  -4  14   2      769.99      799.50     43.44 o
  -3  14   2     3555.45     3614.12     81.55 o
  -2  14   2     8482.94     8399.34    242.61 o
  -1  14   2      215.77      239.72     30.39 o
   0  14   2     6762.78     7336.66    185.15 o
   1  14   2      302.28      312.66     26.05 o
   2  14   2     3012.98     3137.70     37.58 o
   3  14   2      485.23      520.67     36.20 o
   4  14   2      425.44      377.88     28.64 o
   5  14   2      620.17      651.27     35.79 o
   6  14   2       39.90       71.85     29.09 o
   7  14   2      221.39      307.21     32.20 o
  -9  15   2       85.62       89.08     27.50 o
  -8  15   2      345.03      410.98     32.14 o
  -7  15   2        0.21      -16.82     24.21 o
  -6  15   2     1443.78     1564.31     31.43 o
  -5  15   2      287.60      293.82     24.30 o
  -4  15   2     1652.48     1619.75     50.68 o
  -3  15   2     2599.94     2619.13     32.63 o
  -2  15   2     4510.40     4168.64    223.81 o
  -1  15   2     8372.59     7933.90     70.15 o
   0  15   2        7.33      178.26    103.70 o
   1  15   2     4711.69     4469.05     79.84 o
   2  15   2     1775.51     1742.18     33.49 o
   3  15   2     1031.10     1045.57     25.07 o
   4  15   2      959.68      955.56     37.43 o
   5  15   2       83.39       89.87     26.43 o
   6  15   2      673.37      763.91     43.81 o
   7  15   2        1.86      -42.77     42.77 o
  -8  16   2      108.71      135.00     27.82 o
  -7  16   2     1932.31     2122.05     95.99 o
  -6  16   2      117.28      141.26     16.28 o
  -5  16   2     3477.99     3618.49     46.49 o
  -4  16   2     2810.71     2718.90     36.43 o
  -3  16   2     6449.66     6497.72     60.56 o
  -2  16   2    12092.89    11750.01    315.35 o
  -1  16   2      799.59      787.34     43.16 o
   0  16   2    13175.38    13422.99    442.49 o
   1  16   2      289.79      288.20     14.01 o
   2  16   2     6075.74     6293.19    202.86 o
   3  16   2     2958.97     3302.44    122.48 o
   4  16   2     1470.13     1464.08     47.36 o
   5  16   2     2389.48     2256.68     69.70 o
   6  16   2       29.75       70.35     26.65 o
   7  16   2      642.75      713.56     48.11 o
  -8  17   2       13.94       26.32     36.05 o
  -7  17   2        8.79       42.52     31.33 o
  -6  17   2       19.37       24.52     29.86 o
  -5  17   2      118.84      148.95     17.09 o
  -4  17   2        5.49       23.01     13.79 o
  -3  17   2       12.82       34.01     45.29 o
  -2  17   2      400.39      341.22    172.85 o
  -1  17   2      168.67      198.40     22.96 o
   0  17   2       77.66      372.87    176.58 o
   1  17   2      122.65      277.90     66.95 o
   2  17   2        8.71       12.69     30.65 o
   3  17   2        1.42       -9.96     34.01 o
   4  17   2       37.16       69.44     22.19 o
   5  17   2       61.60       42.59     28.01 o
   6  17   2       12.15       72.36     24.63 o
   7  17   2        0.76      -46.51     46.51 o
  -8  18   2       60.20       67.81     27.75 o
  -7  18   2     1305.84     1479.25     71.72 o
  -6  18   2       80.18       49.37     24.23 o
  -5  18   2     2697.81     2590.73     67.01 o
  -4  18   2      999.50      957.64     23.59 o
  -3  18   2     2762.61     2640.03     53.32 o
  -2  18   2     5802.46     5403.27    182.33 o
  -1  18   2      527.12      540.94     72.67 o
   0  18   2     9586.31     9383.72     99.66 o
   1  18   2      869.20      867.85     22.18 o
   2  18   2     4698.12     4825.35    216.90 o
   3  18   2     1528.46     1669.27     34.11 o
   4  18   2     1215.08     1124.09     45.11 o
   5  18   2     1468.60     1430.13     57.79 o
   6  18   2       14.29       26.56     38.82 o
   7  18   2      413.56      473.27     42.97 o
  -8  19   2      361.84      357.38     35.02 o
  -7  19   2        5.66        6.15     29.87 o
  -6  19   2     1168.94     1204.96     30.86 o
  -5  19   2      294.52      282.27     19.38 o
  -4  19   2     1927.86     1956.93     60.24 o
  -3  19   2     2341.01     2345.72     68.71 o
  -2  19   2     1046.53      913.16     47.15 o
  -1  19   2     5801.61     5486.68    162.60 o
   0  19   2       28.53      145.89     63.67 o
   1  19   2     4894.01     5257.79    179.81 o
   2  19   2      583.93      603.91     21.78 o
   3  19   2     1436.72     1483.37     33.70 o
   4  19   2     1090.85     1166.25     46.90 o
   5  19   2      136.65      146.05     29.52 o
   6  19   2      477.93      446.83     39.74 o
   7  19   2        1.27        0.00     38.79 o
  -8  20   2        2.79      -24.80     42.06 o
  -7  20   2       53.19       50.37     26.21 o
  -6  20   2        1.65      -22.46     26.24 o
  -5  20   2      564.39      604.32     22.62 o
  -4  20   2      204.13      166.90     18.91 o
  -3  20   2      193.27      192.84     76.62 o
  -2  20   2     1330.71     1331.17     46.93 o
  -1  20   2        5.67      298.40     25.22 o
   0  20   2      380.72      377.56     28.65 o
   1  20   2       34.90       99.42    149.39 o
   2  20   2      707.88      697.26     23.38 o
   3  20   2      129.79      130.55     18.82 o
   4  20   2      122.08       72.60     30.21 o
   5  20   2      238.69      267.28     33.18 o
   6  20   2        0.56      -28.21     41.82 o
  -8  21   2      444.34      469.81     39.89 o
  -7  21   2       20.78       38.56     31.17 o
  -6  21   2     1636.61     1705.97     58.69 o
  -5  21   2      280.34      305.53     25.52 o
  -4  21   2     3817.56     3762.19    116.18 o
  -3  21   2     2500.37     2464.72     54.73 o
  -2  21   2     1042.51      971.73     24.54 o
  -1  21   2     7450.47     7129.39    142.39 o
   0  21   2       62.55       69.64     14.32 o
   1  21   2     5047.06     5292.33     61.53 o
   2  21   2     1318.18     1301.08     29.93 o
   3  21   2     1915.46     2090.16     41.69 o
   4  21   2     1489.39     1644.62     60.98 o
   5  21   2      226.49      254.56     32.49 o
   6  21   2      655.00      666.06     47.87 o
  -8  22   2        4.30       28.76     40.96 o
  -7  22   2      113.10       90.81     19.61 o
  -6  22   2        2.84      -26.83     26.83 o
  -5  22   2      406.82      348.91     20.99 o
  -4  22   2      234.62      130.56     53.60 o
  -3  22   2      248.44      211.90     25.86 o
  -2  22   2      599.59      597.50     22.09 o
  -1  22   2       19.02      202.14    158.15 o
   0  22   2      567.21      584.10     25.28 o
   1  22   2       11.24      169.11     25.65 o
   2  22   2      586.20      660.32     23.66 o
   3  22   2      114.21      148.18     20.05 o
   4  22   2      115.46      117.58     30.61 o
   5  22   2      137.62      206.58     31.40 o
   6  22   2        8.13        3.48     30.34 o
  -7  23   2        0.53        0.17     35.33 o
  -6  23   2      479.39      508.35     68.29 o
  -5  23   2      210.26      193.70     33.79 o
  -4  23   2     1208.62     1217.68     47.40 o
  -3  23   2     1353.45     1254.28     30.16 o
  -2  23   2      359.72      295.44     75.24 o
  -1  23   2     2593.55     2518.46     84.25 o
   0  23   2       15.27       78.97     32.93 o
   1  23   2     2245.33     2273.31     39.76 o
   2  23   2      470.87      462.41     38.55 o
   3  23   2      725.32      777.64     29.03 o
   4  23   2      565.15      670.04     41.84 o
   5  23   2       53.13       71.30     30.22 o
   6  23   2      202.74      256.62     37.22 o
  -7  24   2      435.45      499.04     27.56 o
  -6  24   2       22.22        4.53     26.12 o
  -5  24   2     1358.17     1297.35     51.62 o
  -4  24   2      732.28      610.81     25.35 o
  -3  24   2      841.94      750.67     26.22 o
  -2  24   2     1829.44     1802.84     43.41 o
  -1  24   2      199.92      224.88     32.34 o
   0  24   2     2749.72     2677.44     52.25 o
   1  24   2      104.70      170.38     59.15 o
   2  24   2     2182.40     2227.10     42.78 o
   3  24   2      981.34     1032.38     32.80 o
   4  24   2      456.31      485.96     41.51 o
   5  24   2      538.98      570.78     46.18 o
   6  24   2       22.30       33.50     29.71 o
  -7  25   2        0.18       11.72     27.08 o
  -6  25   2        1.66        4.23     23.69 o
  -5  25   2        3.13      -11.59     28.04 o
  -4  25   2       23.01       37.22     25.34 o
  -3  25   2        0.27       11.67     64.07 o
  -2  25   2        0.30        5.42     79.89 o
  -1  25   2       55.35      102.18     16.61 o
   0  25   2        8.10      123.44     26.06 o
   1  25   2        7.01       35.05     16.38 o
   2  25   2        4.41      -44.78     44.78 o
   3  25   2        7.36      -29.03     29.03 o
   4  25   2        2.25      -43.41     43.41 o
   5  25   2        0.06      -49.38     49.38 o
  -7  26   2      322.83      349.23     26.97 o
  -6  26   2       20.07       20.65     18.79 o
  -5  26   2      833.02      786.46     63.41 o
  -4  26   2      568.63      491.53     25.09 o
  -3  26   2      750.23      755.64     25.86 o
  -2  26   2     1780.64     1832.82     37.72 o
  -1  26   2      162.35      160.44     17.58 o
   0  26   2     3446.26     3184.47     57.17 o
   1  26   2       98.76      160.49     22.79 o
   2  26   2     1469.20     1542.24     41.87 o
   3  26   2      576.37      640.74     28.18 o
   4  26   2      263.94      309.43     36.68 o
   5  26   2      303.37      335.65     41.59 o
  -6  27   2      255.20      274.15     32.11 o
  -5  27   2       52.36      -16.83     41.23 o
  -4  27   2      332.19      259.75     26.90 o
  -3  27   2      407.99      345.86     23.02 o
  -2  27   2       85.43      112.15     58.36 o
  -1  27   2      757.99      804.03     55.26 o
   0  27   2       17.23      123.53     18.29 o
   1  27   2     1100.62     1072.19     31.02 o
   2  27   2      184.68      177.90     63.03 o
   3  27   2      349.94      375.96     26.46 o
   4  27   2      182.09      184.82     37.12 o
   5  27   2       15.23       46.31     33.56 o
  -6  28   2        1.46       10.69     49.53 o
  -5  28   2      144.01      134.93     20.21 o
  -4  28   2      142.95      117.09     29.77 o
  -3  28   2      171.70      161.53     46.07 o
  -2  28   2      484.59      496.94     24.22 o
  -1  28   2       14.30       66.23     19.61 o
   0  28   2      517.25      537.79     23.75 o
   1  28   2       38.38      105.69     19.70 o
   2  28   2       99.24      113.79     21.67 o
   3  28   2       67.33       32.40     25.16 o
   4  28   2       42.76       40.52     31.84 o
   5  28   2      106.40      119.00     38.04 o
  -6  29   2      366.69      363.46     35.63 o
  -5  29   2      118.96      138.13     19.19 o
  -4  29   2      547.05      511.74     25.65 o
  -3  29   2      756.56      757.35     29.19 o
  -2  29   2      298.42      309.03     22.39 o
  -1  29   2     1465.77     1447.67     44.26 o
   0  29   2        4.71       26.63     23.16 o
   1  29   2     1215.67     1202.26     35.34 o
   2  29   2      191.49      194.47     21.14 o
   3  29   2      407.91      416.11     56.94 o
   4  29   2      242.50      179.04     39.67 o
  -5  30   2       34.91        2.93     26.90 o
  -4  30   2       30.65       23.19     22.34 o
  -3  30   2       19.95      -24.58     27.50 o
  -2  30   2       84.65       88.68     19.55 o
  -1  30   2        3.08       61.73     19.40 o
   0  30   2       49.98       47.05     20.18 o
   1  30   2        8.22       76.66     19.83 o
   2  30   2       59.05       60.79     19.21 o
   3  30   2        5.22      -22.85     40.36 o
   4  30   2       13.78      -52.31     52.31 o
  -5  31   2       78.99       92.61     19.52 o
  -4  31   2      161.99      135.27     21.01 o
  -3  31   2      320.03      319.31     23.35 o
  -2  31   2      113.36      140.89     21.33 o
  -1  31   2      534.46      632.91     27.61 o
   0  31   2        1.36       29.42     24.14 o
   1  31   2      533.60      615.91     77.21 o
   2  31   2       79.08       76.09     20.25 o
   3  31   2      190.88      214.86     44.20 o
   4  31   2      154.54      139.62     38.11 o
  -5  32   2      170.19      174.16     21.07 o
  -4  32   2      114.86       97.21     43.49 o
  -3  32   2      210.22      220.56     21.40 o
  -2  32   2      473.61      503.51     30.18 o
  -1  32   2       73.59      119.15     19.35 o
   0  32   2      650.98      683.82     30.30 o
   1  32   2       80.23       89.42     20.78 o
   2  32   2      237.78      289.63     23.09 o
   3  32   2       93.99       94.62     20.99 o
  -4  33   2        6.12      -26.57     26.57 o
  -3  33   2        1.62       19.06     25.47 o
  -2  33   2        0.81       78.80     19.94 o
  -1  33   2       10.40      -23.73     33.57 o
   0  33   2        0.85       56.47     20.32 o
   1  33   2       55.40       59.38     28.09 o
   2  33   2       20.72       48.72     19.76 o
   3  33   2        0.97      -20.23     27.79 o
  -4  34   2      108.23      164.22     29.09 o
  -3  34   2      111.56      142.92     20.31 o
  -2  34   2      325.91      349.52     25.76 o
  -1  34   2       26.83       19.56     23.13 o
   0  34   2      509.77      508.02     29.87 o
   1  34   2       24.47       44.24     19.59 o
   2  34   2      329.05      352.39     52.42 o
  -3  35   2       21.08       37.34     20.16 o
  -2  35   2       30.78       65.02     19.72 o
  -1  35   2      120.23       95.76     22.49 o
   0  35   2        0.03      -47.54     66.85 o
   1  35   2      123.99      111.84     22.69 o
  -2  36   2       54.84      109.74     20.77 o
  -1  36   2        1.40       12.61     31.99 o
   0  36   2       62.76       65.62     57.56 o
 -10   1   3      277.52      319.50     29.30 o
  -9   1   3      285.48      311.98     29.17 o
  -8   1   3     2348.02     2473.24     44.38 o
  -7   1   3       97.39      116.09     13.50 o
  -6   1   3     7424.34     7101.67     99.55 o
  -5   1   3     2590.28     2467.37     29.00 o
  -4   1   3    25381.86    24667.66    668.06 o
  -3   1   3    26912.26    27023.64    449.71 o
  -2   1   3     1465.36     1391.67     15.09 o
  -1   1   3    28398.43    31207.62    198.52 o
   0   1   3     2956.37     3830.85     75.96 o
   1   1   3    28441.86    27813.37    301.75 o
   2   1   3     4553.35     3942.50     52.53 o
   3   1   3     5465.98     5090.33     84.26 o
   4   1   3     5112.84     4378.04     82.38 o
   5   1   3      813.93      749.55     32.44 o
   6   1   3     2009.51     1790.21     54.21 o
   7   1   3        6.11       70.69     21.15 o
 -10   2   3      147.32      171.74     25.64 o
  -9   2   3      447.92      467.39     32.17 o
  -8   2   3       58.92       83.42     17.54 o
  -7   2   3     2250.04     2227.42    111.33 o
  -6   2   3       25.66       28.81     14.99 o
  -5   2   3     6743.29     6574.25     82.32 o
  -4   2   3     5858.79     6155.87     63.13 o
  -3   2   3    11947.46    12005.91    174.33 o
  -2   2   3    14060.37    14158.43    101.42 o
  -1   2   3     1126.05     1222.37     15.69 o
   0   2   3    18619.58    20770.15   1078.12 o
   1   2   3       31.92       57.56     11.41 o
   2   2   3     9775.18     8524.56    102.62 o
   3   2   3     4956.17     4378.21     74.92 o
   4   2   3      850.15      799.46     31.38 o
   5   2   3     1923.00     1713.37     48.75 o
   6   2   3       45.96       59.80     21.07 o
   7   2   3      559.95      466.14     32.72 o
 -10   3   3       52.23       97.92     22.80 o
  -9   3   3       73.43       67.66     24.54 o
  -8   3   3      529.55      581.23     21.09 o
  -7   3   3        3.34       30.97     34.22 o
  -6   3   3     2020.47     1984.24     63.42 o
  -5   3   3      442.09      432.39     15.46 o
  -4   3   3     3971.44     3694.27     42.26 o
  -3   3   3     1689.51     1611.83     25.55 o
  -2   3   3      120.78      120.91      6.34 o
  -1   3   3     4069.42     4180.92     36.80 o
   0   3   3        3.94       33.62     14.56 o
   1   3   3    11430.57    11499.34    436.41 o
   2   3   3     1831.36     1750.00     30.31 o
   3   3   3     2268.72     1859.43     41.87 o
   4   3   3     1698.52     1402.29     39.22 o
   5   3   3      207.64      226.83     23.83 o
   6   3   3      293.48      265.72     26.16 o
   7   3   3        3.77      -35.32     35.32 o
 -10   4   3      271.43      273.60     29.12 o
  -9   4   3     1005.44     1148.81     41.88 o
  -8   4   3      218.68      252.56     16.89 o
  -7   4   3     5131.93     5099.27    258.59 o
  -6   4   3      328.88      269.06     14.63 o
  -5   4   3    15184.52    14631.42    384.10 o
  -4   4   3     8711.86     8712.73    130.86 o
  -3   4   3    18041.06    17655.60    123.60 o
  -2   4   3    23754.76    23317.05    282.05 o
  -1   4   3     4678.83     5747.60    119.18 o
   0   4   3    45046.06    47018.07   1970.92 o
   1   4   3      595.78      681.88     65.69 o
   2   4   3    19438.54    17700.30    190.55 o
   3   4   3     8746.83     7479.66    117.68 o
   4   4   3     2488.76     2300.42     52.78 o
   5   4   3     3394.55     3080.99     69.95 o
   6   4   3       69.10       81.64     21.70 o
   7   4   3     1120.64     1031.33     45.58 o
 -10   5   3       17.39       22.76     32.97 o
  -9   5   3       44.80       -9.53     36.51 o
  -8   5   3      302.71      321.43     18.60 o
  -7   5   3        4.09      -19.90     21.71 o
  -6   5   3     1245.96     1286.68     29.06 o
  -5   5   3       80.70      103.00     12.44 o
  -4   5   3     1291.48     1412.90     19.52 o
  -3   5   3     2488.18     2578.75     24.86 o
  -2   5   3      461.15      526.93     18.20 o
  -1   5   3       88.30      155.27     26.97 o
   0   5   3      154.78      200.15     12.19 o
   1   5   3     2098.17     2082.29    169.51 o
   2   5   3      543.56      510.80     15.23 o
   3   5   3      693.87      680.94     26.46 o
   4   5   3      612.16      511.71     26.80 o
   5   5   3      117.17      134.20     22.45 o
   6   5   3      175.46      186.48     23.95 o
   7   5   3        0.87       10.35     35.03 o
  -9   6   3      622.39      633.18     34.26 o
  -8   6   3      241.96      291.46     18.60 o
  -7   6   3     2809.99     3052.44     86.75 o
  -6   6   3      102.54      110.56     13.23 o
  -5   6   3     9112.33     8967.32    208.33 o
  -4   6   3     4123.75     4261.88    117.45 o
  -3   6   3     3855.68     3514.28     31.54 o
  -2   6   3    21332.30    20393.37    232.21 o
  -1   6   3      165.21      147.47      8.10 o
   0   6   3    21518.16    22154.18    244.40 o
   1   6   3      618.50      727.59     55.63 o
   2   6   3    12417.61    11510.75    144.03 o
   3   6   3     3474.16     3144.13     59.06 o
   4   6   3     2396.94     2214.36     52.46 o
   5   6   3     2086.42     1883.76     53.39 o
   6   6   3       44.02       37.79     24.40 o
   7   6   3      665.16      643.04     38.79 o
  -9   7   3      264.98      322.73     28.90 o
  -8   7   3     1904.67     2102.50    150.79 o
  -7   7   3        0.18        5.88     17.68 o
  -6   7   3     6120.73     6117.16     90.85 o
  -5   7   3      779.48      753.93     17.67 o
  -4   7   3     9409.35     9238.47    285.60 o
  -3   7   3    15559.86    15091.36    132.10 o
  -2   7   3    10962.60    11120.17     83.17 o
  -1   7   3    25542.63    26299.34    410.35 o
   0   7   3       29.86       11.31     15.62 o
   1   7   3    24922.71    24475.70    264.65 o
   2   7   3     2820.71     2825.27     56.52 o
   3   7   3     4182.88     3613.40     65.68 o
   4   7   3     2754.73     2423.95     55.81 o
   5   7   3      629.92      685.45     32.58 o
   6   7   3     1700.26     1763.43     56.33 o
   7   7   3       10.06       -1.82     34.49 o
  -9   8   3       15.10        9.96     33.26 o
  -8   8   3        0.18      -19.11     35.02 o
  -7   8   3       32.45       39.58     13.70 o
  -6   8   3       39.53       66.79     14.45 o
  -5   8   3      549.76      544.59     22.62 o
  -4   8   3      919.68      846.51     32.46 o
  -3   8   3      134.17      169.76      9.91 o
  -2   8   3     1069.38     1097.13     21.75 o
  -1   8   3      132.47      107.55     10.07 o
   0   8   3     1335.92     1413.22     55.92 o
   1   8   3       14.82       11.68     12.98 o
   2   8   3       85.41       95.85     20.14 o
   3   8   3       23.79       32.35     18.27 o
   4   8   3       60.12       13.92     29.56 o
   5   8   3       54.70       79.64     21.26 o
   6   8   3        5.56       32.48     26.72 o
   7   8   3       19.57        9.39     33.73 o
  -9   9   3      225.36      278.41     27.49 o
  -8   9   3     1788.53     1960.29    166.30 o
  -7   9   3       11.13       28.87     16.33 o
  -6   9   3     6406.87     6670.73    195.12 o
  -5   9   3      991.92      992.08     20.70 o
  -4   9   3    11868.32    11520.01    100.75 o
  -3   9   3    14840.07    14706.08    254.35 o
  -2   9   3     4884.75     4720.67     39.93 o
  -1   9   3    34582.34    34410.90    218.70 o
   0   9   3       28.48       19.06      9.87 o
   1   9   3    23470.65    22655.29    500.49 o
   2   9   3     4217.51     4350.89    117.56 o
   3   9   3     8339.07     7551.47    116.08 o
   4   9   3     3775.78     3549.22     73.12 o
   5   9   3      459.91      483.24     31.09 o
   6   9   3     2012.61     2094.65     65.15 o
   7   9   3        1.69       27.36     35.61 o
  -9  10   3      234.86      214.79     28.04 o
  -8  10   3       51.92       35.89     28.88 o
  -7  10   3     1611.96     1701.55    144.87 o
  -6  10   3       47.46       68.41     14.34 o
  -5  10   3     2597.50     2762.13     33.32 o
  -4  10   3      702.23      775.68     27.50 o
  -3  10   3     4064.16     3991.08     36.10 o
  -2  10   3     9030.32     8994.88    153.92 o
  -1  10   3      500.06      641.82     25.70 o
   0  10   3    10052.31    10964.82    398.08 o
   1  10   3     1538.79     1710.97     25.90 o
   2  10   3     3084.58     2978.99    120.92 o
   3  10   3      382.30      413.26     25.13 o
   4  10   3      954.09      896.57     35.21 o
   5  10   3      913.21      908.34     39.16 o
   6  10   3       43.10      -21.23     39.22 o
   7  10   3      332.22      332.88     34.51 o
  -9  11   3       51.02       87.56     23.77 o
  -8  11   3      422.49      503.66     63.41 o
  -7  11   3        2.54       22.63     22.71 o
  -6  11   3     2019.12     2052.91     75.41 o
  -5  11   3      943.43      896.32     20.99 o
  -4  11   3     2902.55     2974.23     33.07 o
  -3  11   3     4084.58     4057.84     53.08 o
  -2  11   3     2760.66     2589.23     36.90 o
  -1  11   3     8117.51     7612.61    135.89 o
   0  11   3      250.44      327.95     35.45 o
   1  11   3     7559.89     7219.94    229.91 o
   2  11   3     2022.73     2015.40     30.77 o
   3  11   3     1938.03     1822.03     46.70 o
   4  11   3     1130.36     1153.94     40.09 o
   5  11   3       76.84       -1.62     38.51 o
   6  11   3      439.43      453.04     36.81 o
   7  11   3        0.23      -18.69     40.20 o
  -9  12   3      487.79      474.68     34.80 o
  -8  12   3      112.37      157.51     17.49 o
  -7  12   3     3491.72     3634.44    218.55 o
  -6  12   3      387.26      372.52     17.65 o
  -5  12   3     7364.13     7815.92    200.90 o
  -4  12   3     5224.54     5266.86     48.32 o
  -3  12   3     7554.37     7042.42    139.87 o
  -2  12   3    21504.75    20725.33    165.69 o
  -1  12   3     1636.57     1744.05     23.76 o
   0  12   3    16191.29    16707.98   1028.95 o
   1  12   3     1186.37     1195.92     64.02 o
   2  12   3    12061.38    12065.17    276.92 o
   3  12   3     2665.93     2650.15     59.30 o
   4  12   3     1825.35     1765.83     51.85 o
   5  12   3     2461.19     2538.94     73.11 o
   6  12   3       89.92      111.48     27.91 o
   7  12   3      645.01      656.77     46.99 o
  -9  13   3        9.52       -1.85     35.23 o
  -8  13   3       80.68       59.94     16.76 o
  -7  13   3        4.88        8.93     19.77 o
  -6  13   3      117.12      147.63     14.07 o
  -5  13   3        6.04       10.78     15.74 o
  -4  13   3      392.10      401.59     15.43 o
  -3  13   3       69.32       79.37     12.53 o
  -2  13   3      153.21      126.24     58.76 o
  -1  13   3      701.59      761.25     19.80 o
   0  13   3       20.17       65.19     13.43 o
   1  13   3      660.26      702.15     18.61 o
   2  13   3      542.02      603.71     21.32 o
   3  13   3      206.89      153.70     22.53 o
   4  13   3       15.35       44.57     21.64 o
   5  13   3       38.20       15.40     39.43 o
   6  13   3       47.46       36.94     38.76 o
   7  13   3        0.04       -4.41     45.61 o
  -9  14   3      349.58      417.07     32.02 o
  -8  14   3       66.11      125.67     26.90 o
  -7  14   3     1763.84     1893.33    133.46 o
  -6  14   3      118.38      162.21     15.59 o
  -5  14   3     4647.32     4866.65    136.22 o
  -4  14   3     3618.49     3576.34     95.43 o
  -3  14   3     3359.17     3290.46     36.19 o
  -2  14   3    12673.73    12132.48    103.90 o
  -1  14   3     2157.77     2108.15    138.88 o
   0  14   3    14518.36    14666.08    412.25 o
   1  14   3     1054.66     1002.55     22.66 o
   2  14   3     7004.97     7122.57     95.79 o
   3  14   3     1856.60     1824.65     50.56 o
   4  14   3      993.96     1026.22     41.80 o
   5  14   3     1534.15     1586.91     59.89 o
   6  14   3       31.63       39.97     28.30 o
   7  14   3      425.51      491.17     43.75 o
  -9  15   3      100.33      120.06     27.57 o
  -8  15   3      614.07      641.74     25.48 o
  -7  15   3        5.33        4.11     36.90 o
  -6  15   3     2128.48     2177.72     52.21 o
  -5  15   3      738.12      683.87     20.92 o
  -4  15   3     4238.62     4213.01     68.45 o
  -3  15   3     6564.27     6430.04     87.07 o
  -2  15   3     2979.29     2740.63     34.37 o
  -1  15   3    12183.43    12090.76    102.15 o
   0  15   3      325.74      359.05     33.18 o
   1  15   3     8410.50     8326.48    115.57 o
   2  15   3     1013.88     1001.07     28.31 o
   3  15   3     2354.86     2272.59     60.28 o
   4  15   3     1483.16     1520.22     53.05 o
   5  15   3      154.34      187.05     30.41 o
   6  15   3      678.99      694.73     46.02 o
   7  15   3        0.01       11.61     42.10 o
  -9  16   3       15.04       72.93     24.56 o
  -8  16   3        0.29      -26.66     47.25 o
  -7  16   3      145.35      181.11     17.95 o
  -6  16   3        2.11       28.38     19.18 o
  -5  16   3      241.93      255.89     16.05 o
  -4  16   3      157.95      140.49     31.48 o
  -3  16   3     1040.26      966.80     45.74 o
  -2  16   3     1534.88     1499.48     30.59 o
  -1  16   3       78.50      187.21     51.16 o
   0  16   3     1117.19     1166.60     23.47 o
   1  16   3      203.18      209.69     17.47 o
   2  16   3      366.77      374.00     18.19 o
   3  16   3      168.34      188.95     25.79 o
   4  16   3       89.46       90.63     25.63 o
   5  16   3      181.06      208.40     31.62 o
   6  16   3        1.50        4.21     42.05 o
  -9  17   3       99.67      100.33     27.40 o
  -8  17   3      767.15      875.76     96.55 o
  -7  17   3        5.87       15.17     18.30 o
  -6  17   3     3360.01     3512.86    152.90 o
  -5  17   3      775.69      765.67     30.06 o
  -4  17   3     4519.90     4383.91     63.05 o
  -3  17   3     7240.08     7023.25     92.21 o
  -2  17   3     2356.52     1997.46     51.64 o
  -1  17   3    11796.49    11564.33    106.12 o
   0  17   3       48.20       71.61     25.35 o
   1  17   3     9233.46     9602.96    145.87 o
   2  17   3     1449.36     1479.05     30.79 o
   3  17   3     2784.23     2801.90     74.51 o
   4  17   3     1850.62     1982.61     67.39 o
   5  17   3      431.40      456.51     37.08 o
   6  17   3      870.88      888.57     54.96 o
  -8  18   3        6.23       -2.50     26.42 o
  -7  18   3      151.40      157.07     17.14 o
  -6  18   3       50.10       44.25     20.24 o
  -5  18   3     1168.87     1190.00     26.98 o
  -4  18   3      683.26      680.01     28.51 o
  -3  18   3      987.63      898.28     97.32 o
  -2  18   3     3322.70     3258.15     40.96 o
  -1  18   3      154.64      267.69    103.97 o
   0  18   3     1611.88     1819.87     94.61 o
   1  18   3       20.44       23.04     23.41 o
   2  18   3      968.92      950.98     26.29 o
   3  18   3      326.28      346.51     30.85 o
   4  18   3      214.68      202.84     31.82 o
   5  18   3      188.56      188.35     32.59 o
   6  18   3       27.33       35.48     41.66 o
  -8  19   3      355.38      449.70     29.98 o
  -7  19   3        0.58       10.52     19.39 o
  -6  19   3     1157.19     1247.33     73.93 o
  -5  19   3      409.98      372.43     20.95 o
  -4  19   3     1318.36     1207.60     36.39 o
  -3  19   3     1245.04     1176.59     25.50 o
  -2  19   3     1217.83     1205.24     42.39 o
  -1  19   3     5013.90     4712.24     54.33 o
   0  19   3      210.54      257.17     54.63 o
   1  19   3     2302.32     2439.66    114.78 o
   2  19   3      366.24      397.93     50.06 o
   3  19   3     1062.57     1125.23     47.65 o
   4  19   3      517.16      486.77     38.27 o
   5  19   3       99.17      116.47     31.54 o
   6  19   3      265.38      355.33     38.22 o
  -8  20   3       38.41       44.58     18.38 o
  -7  20   3      992.10     1085.64     31.87 o
  -6  20   3       75.81       85.10     17.32 o
  -5  20   3     2617.57     2549.86     41.52 o
  -4  20   3     1734.18     1703.78     75.01 o
  -3  20   3     1949.74     1802.61     81.46 o
  -2  20   3     3973.68     3905.36     54.48 o
  -1  20   3      457.66      474.12     69.28 o
   0  20   3     7950.39     8018.40    143.20 o
   1  20   3      321.59      328.12     31.95 o
   2  20   3     3966.54     4125.45    127.89 o
   3  20   3     1549.33     1633.25     59.51 o
   4  20   3      823.73      854.43     47.71 o
   5  20   3      764.36      708.81     50.09 o
   6  20   3       26.68       25.65     27.55 o
  -8  21   3        0.17       -9.77     38.22 o
  -7  21   3        6.47      -23.42     43.73 o
  -6  21   3        0.13       38.82     28.73 o
  -5  21   3        0.52      -33.34     36.42 o
  -4  21   3      105.34       58.84     37.32 o
  -3  21   3       69.43       75.06     15.60 o
  -2  21   3        2.31       72.07     52.89 o
  -1  21   3        9.25       13.32     19.54 o
   0  21   3       25.96      185.89    112.93 o
   1  21   3       34.49       35.24     14.65 o
   2  21   3       10.18       37.89     22.02 o
   3  21   3       14.53       12.44     26.56 o
   4  21   3        0.49       15.91     39.05 o
   5  21   3       12.76        0.00     30.68 o
   6  21   3        0.35       -9.61     39.49 o
  -8  22   3       33.80       -4.41     29.28 o
  -7  22   3      856.24      919.88     31.72 o
  -6  22   3       53.16       59.18     25.48 o
  -5  22   3     1200.86     1170.82     29.71 o
  -4  22   3      648.90      616.87     22.82 o
  -3  22   3     2104.87     1920.63     35.52 o
  -2  22   3     3655.47     3455.25     47.05 o
  -1  22   3      199.33      217.67     38.06 o
   0  22   3     6018.11     6084.04    140.63 o
   1  22   3      267.89      259.73     37.91 o
   2  22   3     1953.68     2131.58     49.08 o
   3  22   3      627.81      652.41     43.19 o
   4  22   3      454.86      459.88     39.61 o
   5  22   3      598.67      666.99     49.20 o
   6  22   3        2.43      -31.97     44.63 o
  -8  23   3      200.14      212.42     39.38 o
  -7  23   3        3.80       33.24     24.35 o
  -6  23   3      628.29      591.48     32.82 o
  -5  23   3      347.68      312.63     21.72 o
  -4  23   3      740.84      695.21     23.88 o
  -3  23   3     1248.86     1141.00     51.30 o
  -2  23   3      136.34      130.33     56.77 o
  -1  23   3     2108.59     2202.46    319.08 o
   0  23   3       50.06       77.51     50.19 o
   1  23   3     2223.76     2369.60     58.81 o
   2  23   3      189.95      254.12     28.34 o
   3  23   3      710.18      774.16     46.12 o
   4  23   3      291.17      315.33     39.93 o
   5  23   3       86.15       85.59     33.03 o
  -7  24   3       85.01      137.56     19.72 o
  -6  24   3        2.22      -28.58     28.58 o
  -5  24   3      316.88      305.89     30.91 o
  -4  24   3      160.55      123.06     19.68 o
  -3  24   3      213.35      210.80     19.27 o
  -2  24   3      453.21      452.15     50.45 o
  -1  24   3       14.31      121.69     63.37 o
   0  24   3      412.64      451.47     26.01 o
   1  24   3       41.39      104.75    113.79 o
   2  24   3       82.42      112.72     20.96 o
   3  24   3       91.00      150.60     31.81 o
   4  24   3       48.54      -31.70     49.16 o
   5  24   3      108.14      105.97     34.56 o
  -7  25   3        1.52       -5.58     26.82 o
  -6  25   3      813.20      787.67     69.09 o
  -5  25   3      161.41      155.03     22.78 o
  -4  25   3     1486.40     1289.17     40.16 o
  -3  25   3     1364.70     1272.61     31.94 o
  -2  25   3      640.37      607.00     25.92 o
  -1  25   3     3295.65     3280.12    128.73 o
   0  25   3       34.88       42.53     28.59 o
   1  25   3     2023.83     2203.15     43.42 o
   2  25   3      258.95      267.58     22.50 o
   3  25   3      719.04      894.27     50.26 o
   4  25   3      496.44      483.17     45.28 o
   5  25   3      133.65      173.51     37.07 o
  -7  26   3       45.45       23.81     22.33 o
  -6  26   3        0.56      -27.26     27.26 o
  -5  26   3       92.27       98.24     17.48 o
  -4  26   3      106.70       70.38     20.45 o
  -3  26   3      122.37      114.00     22.04 o
  -2  26   3      251.95      262.95     39.16 o
  -1  26   3       35.91      125.40     41.10 o
   0  26   3      412.09      412.89     24.02 o
   1  26   3        1.12       11.05     94.71 o
   2  26   3      209.72      221.47     20.93 o
   3  26   3       22.08       27.98     48.63 o
   4  26   3       52.37       54.30     35.46 o
   5  26   3       42.86       65.85     34.46 o
  -7  27   3        3.95       13.22     28.08 o
  -6  27   3      338.62      375.81     23.59 o
  -5  27   3      111.89      109.01     24.77 o
  -4  27   3      541.16      541.05     25.09 o
  -3  27   3      514.00      525.24     49.93 o
  -2  27   3      259.54      265.88     43.02 o
  -1  27   3      836.97      911.09     28.61 o
   0  27   3       18.21       36.63     20.14 o
   1  27   3      962.51     1087.35     31.81 o
   2  27   3      184.52      159.82     21.55 o
   3  27   3      230.30      197.19     38.33 o
   4  27   3      281.90      382.24     43.47 o
  -6  28   3        8.30       34.13     20.89 o
  -5  28   3      541.00      459.69     25.20 o
  -4  28   3      305.97      281.12     24.79 o
  -3  28   3      530.26      518.27     31.63 o
  -2  28   3      930.48      930.92     40.13 o
  -1  28   3       53.15       96.54     17.39 o
   0  28   3     1173.37     1161.34     34.45 o
   1  28   3       47.27       50.75     18.15 o
   2  28   3      666.18      681.20     65.64 o
   3  28   3      224.88      304.36     38.04 o
   4  28   3      161.82      164.50     38.74 o
  -6  29   3        0.65       19.54     25.17 o
  -5  29   3        0.50      -20.87     31.12 o
  -4  29   3        4.58       -4.11     21.11 o
  -3  29   3        0.58       -7.33     24.73 o
  -2  29   3        0.54       39.23     24.81 o
  -1  29   3       14.34        0.28     48.91 o
   0  29   3        3.99       28.89     50.12 o
   1  29   3        8.52       27.14     30.33 o
   2  29   3       23.73       10.46     28.34 o
   3  29   3        0.06      -18.55     44.63 o
   4  29   3       12.87       77.58     35.85 o
  -6  30   3        3.32      -26.46     26.46 o
  -5  30   3      450.09      385.81     31.66 o
  -4  30   3      348.17      350.91     53.66 o
  -3  30   3      232.06      212.50     22.56 o
  -2  30   3      629.63      657.34     27.82 o
  -1  30   3       78.50       45.16     48.89 o
   0  30   3      771.26      852.49     53.98 o
   1  30   3        5.76       29.94     19.62 o
   2  30   3      481.12      498.67     36.96 o
   3  30   3      207.62      233.73     39.22 o
  -5  31   3       23.89      -14.60     44.29 o
  -4  31   3       97.14       82.95     23.81 o
  -3  31   3      172.69      167.60     30.35 o
  -2  31   3       66.24       75.87     23.03 o
  -1  31   3      222.03      199.51     21.03 o
   0  31   3       27.05       21.38     21.18 o
   1  31   3      336.19      369.34     23.65 o
   2  31   3       25.09       -0.95     27.29 o
   3  31   3       85.54      100.57     32.23 o
  -5  32   3       95.02       96.89     26.45 o
  -4  32   3       37.61       -5.75     22.53 o
  -3  32   3       50.05       61.73     20.18 o
  -2  32   3      129.19      147.05     20.94 o
  -1  32   3        0.13       46.40     18.57 o
   0  32   3       88.12      150.74     30.75 o
   1  32   3       19.19       55.83     23.50 o
   2  32   3       74.30       99.32     21.51 o
  -4  33   3      272.31      278.42     23.21 o
  -3  33   3      219.89      173.95     23.20 o
  -2  33   3      114.81       80.63     20.92 o
  -1  33   3      422.98      441.64     26.96 o
   0  33   3        1.25       -7.93     27.30 o
   1  33   3      346.04      385.73     25.21 o
   2  33   3       85.69       79.43     20.30 o
  -3  34   3        3.93       25.12     21.56 o
  -2  34   3       13.10       15.21     22.34 o
  -1  34   3        1.09       21.96     22.67 o
   0  34   3        2.22        5.21     26.68 o
   1  34   3        3.83       20.77     23.62 o
  -3  35   3      110.30      101.47     20.62 o
  -2  35   3       26.89       17.38     22.72 o
  -1  35   3      170.79      221.03     23.54 o
   0  35   3        1.08      -18.87     28.85 o
 -10   0   4      295.32      310.85     29.41 o
  -9   0   4     1189.70     1295.16     48.89 o
  -8   0   4      177.15      242.47     15.63 o
  -7   0   4     5302.68     5159.23     53.31 o
  -6   0   4      573.62      544.64     16.50 o
  -5   0   4    17928.63    17519.21    182.63 o
  -4   0   4    11539.73    11446.96     95.48 o
  -3   0   4    18170.33    17399.41    138.73 o
  -2   0   4    37058.38    36772.36    300.83 o
  -1   0   4     1384.45     2113.47     68.24 o
   0   0   4    37013.01    44427.41   3809.16 o
   1   0   4     1064.56     1230.16     22.12 o
   2   0   4    11949.89    10528.90    177.56 o
   3   0   4     4669.97     3930.17     80.66 o
   4   0   4     2708.84     2430.94     61.74 o
   5   0   4     2721.17     2293.23     63.93 o
   6   0   4       43.39       52.61     22.49 o
   7   0   4      663.09      585.27     37.19 o
 -10   1   4       47.61       26.93     34.16 o
  -9   1   4       75.58       84.79     17.24 o
  -8   1   4      361.53      392.53     32.48 o
  -7   1   4        5.92      -19.99     19.99 o
  -6   1   4     1898.29     1947.28     57.55 o
  -5   1   4      525.03      595.64     17.08 o
  -4   1   4      780.57      732.25     15.17 o
  -3   1   4     1841.59     1719.25     20.13 o
  -2   1   4      669.92      856.61     14.89 o
  -1   1   4     3258.53     4066.26     39.03 o
   0   1   4       35.15       37.68     13.21 o
   1   1   4     5359.72     5575.71    113.82 o
   2   1   4      617.71      573.36     24.08 o
   3   1   4     1582.06     1402.27     39.57 o
   4   1   4      595.67      517.81     27.86 o
   5   1   4       88.73      101.88     22.43 o
   6   1   4      243.15      220.80     25.34 o
   7   1   4        0.45      -22.65     32.17 o
 -10   2   4      152.90      176.42     27.10 o
  -9   2   4      661.84      694.39     24.41 o
  -8   2   4      145.49      160.17     17.05 o
  -7   2   4     2167.96     2132.72     32.33 o
  -6   2   4      101.17       87.61     12.92 o
  -5   2   4     9594.79     9317.26     79.02 o
  -4   2   4     6428.93     6404.53    134.33 o
  -3   2   4     4580.69     4710.23     43.84 o
  -2   2   4    17116.10    17556.21    130.01 o
  -1   2   4      786.04      887.19     19.88 o
   0   2   4    20848.18    23119.23   1460.82 o
   1   2   4      674.16      702.07     17.52 o
   2   2   4     7177.76     6597.34    116.99 o
   3   2   4     2601.26     2332.11     54.18 o
   4   2   4     1453.73     1318.80     42.11 o
   5   2   4     1485.74     1294.47     45.82 o
   6   2   4       35.46       64.74     22.04 o
   7   2   4      362.69      356.14     30.40 o
 -10   3   4      297.91      342.97     30.69 o
  -9   3   4      286.29      317.44     37.73 o
  -8   3   4     2068.53     2090.80     34.83 o
  -7   3   4       47.75       30.54     15.58 o
  -6   3   4     6904.46     7050.97     64.12 o
  -5   3   4     2224.51     2385.55     28.77 o
  -4   3   4    15156.57    14230.20    112.02 o
  -3   3   4    20115.61    19228.86    198.54 o
  -2   3   4     8368.64     9734.73     80.13 o
  -1   3   4    27263.77    31456.19    256.17 o
   0   3   4      312.79      354.89     17.39 o
   1   3   4    19281.44    18936.19    254.82 o
   2   3   4     2560.78     2197.83     48.69 o
   3   3   4     5427.72     4844.54     94.09 o
   4   3   4     3109.39     2664.08     65.03 o
   5   3   4      559.12      558.34     31.16 o
   6   3   4     1492.56     1300.23     49.64 o
   7   3   4        2.66      -34.68     34.68 o
 -10   4   4        0.70        0.00     33.10 o
  -9   4   4       28.70       43.47     15.97 o
  -8   4   4        2.46        2.63     22.26 o
  -7   4   4        0.35        1.62     16.20 o
  -6   4   4       14.28       21.05     19.37 o
  -5   4   4      153.78      150.67     11.32 o
  -4   4   4       27.97       66.25     22.89 o
  -3   4   4       18.94       36.29      8.84 o
  -2   4   4       53.45       58.97      7.58 o
  -1   4   4      363.28      456.90     14.78 o
   0   4   4       26.32      230.89    115.26 o
   1   4   4      632.95      680.18     21.16 o
   2   4   4      188.79      161.66     16.72 o
   3   4   4      168.84      144.88     19.74 o
   4   4   4        0.84       21.26     26.70 o
   5   4   4        1.64       20.15     28.72 o
   6   4   4        1.64       14.78     34.43 o
   7   4   4        6.49       79.40     20.94 o
 -10   5   4      309.51      361.47     30.39 o
  -9   5   4      218.95      239.05     28.65 o
  -8   5   4     2212.68     2345.14     87.16 o
  -7   5   4      103.05      127.80     14.00 o
  -6   5   4     7469.85     7246.29    137.26 o
  -5   5   4     2404.99     2343.39     32.55 o
  -4   5   4    15122.88    14767.57    156.69 o
  -3   5   4    17274.56    17337.47    126.57 o
  -2   5   4     2410.10     2697.54     68.66 o
  -1   5   4    31790.11    34706.29    550.55 o
   0   5   4       31.85       30.90     22.62 o
   1   5   4    23199.71    22087.30    211.27 o
   2   5   4     3182.14     2691.83     55.86 o
   3   5   4     5007.17     4813.09     92.74 o
   4   5   4     3169.67     2766.76     67.02 o
   5   5   4      564.86      470.05     31.24 o
   6   5   4     1198.12     1178.51     47.52 o
   7   5   4        2.07      -35.66     35.66 o
 -10   6   4      110.08       89.66     26.63 o
  -9   6   4      360.13      383.46     20.62 o
  -8   6   4       32.83       12.48     22.34 o
  -7   6   4     1759.95     1711.04     64.33 o
  -6   6   4       64.02       64.76     17.45 o
  -5   6   4     5344.65     5477.30     63.44 o
  -4   6   4     3741.35     3634.47     34.78 o
  -3   6   4     3920.17     3940.16     34.73 o
  -2   6   4    17055.21    17930.06    127.10 o
  -1   6   4     2115.91     2617.80     30.09 o
   0   6   4    11931.69    12726.70    115.28 o
   1   6   4     2204.58     2299.04     84.72 o
   2   6   4     5169.98     4688.20     84.78 o
   3   6   4      655.63      629.70     27.91 o
   4   6   4      805.80      795.72     34.03 o
   5   6   4     1066.03     1057.21     42.19 o
   6   6   4       72.03       -5.20     36.52 o
   7   6   4      237.52      197.27     30.72 o
 -10   7   4       68.34       74.84     25.84 o
  -9   7   4       73.76       85.63     16.87 o
  -8   7   4      657.60      690.48     25.42 o
  -7   7   4      103.91       98.89     16.52 o
  -6   7   4     2084.79     1976.83     84.11 o
  -5   7   4      296.91      279.80     14.50 o
  -4   7   4     4899.06     4841.78     43.49 o
  -3   7   4     3612.81     3594.91     48.20 o
  -2   7   4       41.17       93.01     12.47 o
  -1   7   4     5552.33     5347.89     49.02 o
   0   7   4        0.88       39.13     13.79 o
   1   7   4     5544.37     5362.81    126.54 o
   2   7   4      780.51      789.05     28.43 o
   3   7   4     1180.46     1149.51     36.88 o
   4   7   4      882.49      780.89     33.95 o
   5   7   4       43.25       21.07     24.73 o
   6   7   4      179.60      144.11     29.08 o
   7   7   4        1.36      -36.62     36.62 o
 -10   8   4      242.38      294.90     28.27 o
  -9   8   4      847.33      969.77     55.95 o
  -8   8   4      136.91      165.02     54.40 o
  -7   8   4     4885.28     4845.29    145.46 o
  -6   8   4      115.66      141.78     12.42 o
  -5   8   4    10719.17    10413.84    104.61 o
  -4   8   4     7878.67     7630.96     65.76 o
  -3   8   4     5789.79     5820.73     51.96 o
  -2   8   4    15482.35    16323.60    134.55 o
  -1   8   4     3492.28     3666.02     37.21 o
   0   8   4    30519.48    30820.95   1281.80 o
   1   8   4     1234.34     1204.81     32.03 o
   2   8   4    12641.76    11684.94    192.06 o
   3   8   4     2937.31     2655.36     61.03 o
   4   8   4     1762.98     1683.86     51.31 o
   5   8   4     2069.97     1964.21     61.02 o
   6   8   4       31.30       67.83     24.76 o
   7   8   4      558.03      557.68     41.40 o
  -9   9   4        6.60       24.75     23.31 o
  -8   9   4      123.38      137.74     19.66 o
  -7   9   4        1.28       24.67     36.67 o
  -6   9   4      674.53      678.53     18.69 o
  -5   9   4       69.85       76.53     12.87 o
  -4   9   4       56.75       76.67     10.63 o
  -3   9   4      845.69      881.25     16.18 o
  -2   9   4        7.33       11.58     10.92 o
  -1   9   4      912.76     1100.96     19.73 o
   0   9   4        1.04       35.55     30.81 o
   1   9   4     3852.12     3724.09     62.05 o
   2   9   4      243.09      178.82     22.11 o
   3   9   4      516.24      540.80     28.18 o
   4   9   4       53.53       63.80     21.31 o
   5   9   4       73.35       51.38     26.90 o
   6   9   4       55.14       43.01     26.56 o
   7   9   4        0.58      -19.29     38.43 o
  -9  10   4      510.51      656.70     43.08 o
  -8  10   4      113.99      142.71     16.44 o
  -7  10   4     2692.09     2811.18    145.14 o
  -6  10   4       22.88       27.51     15.83 o
  -5  10   4     5120.59     4895.32    211.34 o
  -4  10   4     4394.78     4228.23     40.35 o
  -3  10   4     5986.42     5828.30     50.34 o
  -2  10   4     8628.45     8360.99    261.52 o
  -1  10   4      611.12      742.72     17.78 o
   0  10   4    13366.10    13837.48    747.30 o
   1  10   4      156.30      200.70     14.99 o
   2  10   4     5714.64     5366.62     96.30 o
   3  10   4     2543.16     2317.39     58.83 o
   4  10   4     1080.87     1111.90     43.02 o
   5  10   4     1351.68     1371.61     53.00 o
   6  10   4        5.66       27.61     37.53 o
  -9  11   4      150.89      166.02     18.30 o
  -8  11   4     1118.83     1141.32     98.51 o
  -7  11   4       10.80       22.40     19.73 o
  -6  11   4     5003.42     4897.56     52.16 o
  -5  11   4     1298.09     1301.56     40.11 o
  -4  11   4     5317.95     5207.26     47.09 o
  -3  11   4     8571.06     8266.37    199.74 o
  -2  11   4     5775.43     5900.88     84.76 o
  -1  11   4    16195.77    17126.79    353.12 o
   0  11   4        0.09       27.75     25.05 o
   1  11   4    10415.16     9857.94    144.75 o
   2  11   4     1498.65     1349.87     41.00 o
   3  11   4     1860.35     1836.74     52.33 o
   4  11   4     1182.46     1201.09     47.21 o
   5  11   4      269.39      322.31     30.99 o
   6  11   4      747.08      808.68     46.21 o
  -9  12   4       24.44       16.67     23.74 o
  -8  12   4        8.66      -19.41     24.11 o
  -7  12   4      165.15      214.97     17.94 o
  -6  12   4       22.41       49.57     15.20 o
  -5  12   4      211.68      217.81     20.82 o
  -4  12   4        5.24       -8.70     18.21 o
  -3  12   4     1775.60     1719.92     55.18 o
  -2  12   4     1213.12     1143.48     31.26 o
  -1  12   4       14.78       19.52     35.05 o
   0  12   4      140.66      234.89     64.61 o
   1  12   4      215.85      247.61     16.76 o
   2  12   4       22.42       22.80     26.16 o
   3  12   4       68.06      104.21     21.64 o
   4  12   4       17.11        1.61     35.11 o
   5  12   4      109.59       79.16     28.10 o
   6  12   4        0.36      -14.66     44.69 o
  -9  13   4      208.38      233.44     29.34 o
  -8  13   4     1421.26     1578.31     70.63 o
  -7  13   4       43.29       31.87     31.33 o
  -6  13   4     5087.57     5298.15     58.48 o
  -5  13   4     1056.54     1074.55     26.40 o
  -4  13   4     7150.03     6801.47     79.97 o
  -3  13   4     8185.36     7625.71    138.19 o
  -2  13   4     4394.06     4399.35    119.22 o
  -1  13   4    14748.90    15441.16    311.54 o
   0  13   4       77.56      100.71     13.54 o
   1  13   4     8960.36     8959.88     84.46 o
   2  13   4     1887.79     1796.61     48.85 o
   3  13   4     2747.69     2622.89     69.15 o
   4  13   4     1814.97     1743.61     60.64 o
   5  13   4      302.00      356.64     34.77 o
   6  13   4      874.61     1004.30     55.09 o
  -9  14   4      174.65      188.10     19.52 o
  -8  14   4        8.71        9.70     19.31 o
  -7  14   4      655.65      647.94     30.33 o
  -6  14   4       50.62      -12.19     42.17 o
  -5  14   4     1369.78     1294.24     31.29 o
  -4  14   4      885.40      858.86     20.74 o
  -3  14   4     2621.05     2550.67     32.41 o
  -2  14   4     2335.08     2340.75     30.91 o
  -1  14   4      881.55     1006.51     21.80 o
   0  14   4     5316.17     5710.11    225.09 o
   1  14   4      113.72      161.69     16.17 o
   2  14   4      772.05      768.39     32.71 o
   3  14   4      349.45      330.74     28.22 o
   4  14   4      528.52      444.86     36.86 o
   5  14   4      364.65      408.78     36.04 o
   6  14   4       12.35       63.19     30.82 o
  -9  15   4       81.03      123.52     18.26 o
  -8  15   4      573.72      680.53     35.38 o
  -7  15   4        0.24        5.53     22.54 o
  -6  15   4     1617.95     1697.45     52.99 o
  -5  15   4      348.58      360.90     17.17 o
  -4  15   4     1418.56     1375.11     25.30 o
  -3  15   4     1059.91      994.25     27.30 o
  -2  15   4     2397.67     2230.20     48.77 o
  -1  15   4     4662.73     4498.74    137.55 o
   0  15   4      117.65      108.35     16.48 o
   1  15   4     2546.67     2682.01    122.56 o
   2  15   4      432.10      425.56     29.41 o
   3  15   4      944.06      863.22     39.98 o
   4  15   4      684.44      623.86     39.68 o
   5  15   4       38.87       14.00     40.39 o
   6  15   4      272.25      279.17     39.47 o
  -9  16   4      375.72      420.64     23.64 o
  -8  16   4      135.95      146.03     18.90 o
  -7  16   4     2189.51     2270.94     52.36 o
  -6  16   4      144.31      175.13     15.72 o
  -5  16   4     4618.64     4586.65     66.17 o
  -4  16   4     2300.28     2273.25     33.57 o
  -3  16   4     3337.18     2905.84     73.73 o
  -2  16   4     6277.56     5911.35     57.16 o
  -1  16   4     1139.02     1175.95     32.01 o
   0  16   4     9293.58    10237.35    199.29 o
   1  16   4      519.46      560.56     29.36 o
   2  16   4     4187.84     3884.67     93.51 o
   3  16   4     1309.67     1299.56     50.01 o
   4  16   4      860.82      911.92     46.87 o
   5  16   4     1073.15     1125.87     58.12 o
   6  16   4       11.29       35.02     41.41 o
  -9  17   4        0.21        9.25     23.46 o
  -8  17   4       35.68       30.95     23.02 o
  -7  17   4        0.39       -6.96     20.15 o
  -6  17   4       17.98       20.95     16.14 o
  -5  17   4       12.49       30.00     18.66 o
  -4  17   4      334.33      273.93     21.66 o
  -3  17   4        6.06       10.53     15.50 o
  -2  17   4       33.26       64.21     21.85 o
  -1  17   4      315.46      392.74     25.21 o
   0  17   4        6.18        1.44     25.08 o
   1  17   4       11.26       38.86     16.54 o
   2  17   4        3.18      -23.26     33.64 o
   3  17   4       12.98       26.00     32.50 o
   4  17   4        0.28      -31.56     38.90 o
   5  17   4       27.42       11.58     31.19 o
   6  17   4        1.67      -43.57     43.57 o
  -9  18   4      239.79      299.82     22.88 o
  -8  18   4      108.26      151.39     22.06 o
  -7  18   4     1425.08     1504.81     84.60 o
  -6  18   4       81.26       94.71     15.49 o
  -5  18   4     2575.74     2607.86     40.01 o
  -4  18   4     1061.51     1075.65     24.94 o
  -3  18   4     2793.16     2523.25     54.87 o
  -2  18   4     6149.05     5546.65    248.57 o
  -1  18   4      413.17      413.79     18.42 o
   0  18   4     5996.65     5987.02    423.29 o
   1  18   4      668.69      678.18     55.96 o
   2  18   4     2122.66     2022.92     64.71 o
   3  18   4      808.24      798.36     43.79 o
   4  18   4      399.44      309.71     37.43 o
   5  18   4      640.00      722.09     49.27 o
   6  18   4        9.44       36.56     31.06 o
  -8  19   4      430.13      432.21     24.11 o
  -7  19   4        8.88        1.26     23.95 o
  -6  19   4     1253.88     1273.82     89.20 o
  -5  19   4      560.26      580.99     29.91 o
  -4  19   4     2114.59     1917.99     61.02 o
  -3  19   4     1662.61     1463.74     56.29 o
  -2  19   4      867.92      816.09     58.12 o
  -1  19   4     3176.26     3186.17    112.09 o
   0  19   4      144.35      151.25     38.86 o
   1  19   4     2478.72     2602.62    144.64 o
   2  19   4      297.81      314.31     30.72 o
   3  19   4      804.01      754.12     43.15 o
   4  19   4      655.67      636.59     43.68 o
   5  19   4       92.70      132.40     30.72 o
  -8  20   4        6.67        7.46     24.92 o
  -7  20   4      132.71      188.71     39.72 o
  -6  20   4        0.16       -9.04     23.77 o
  -5  20   4      384.66      466.52     55.24 o
  -4  20   4      269.81      268.49     18.26 o
  -3  20   4      127.03      138.37     17.68 o
  -2  20   4      710.46      737.89     59.33 o
  -1  20   4        5.75       86.59     68.82 o
   0  20   4      706.05      643.59     22.21 o
   1  20   4      118.70       83.51     36.81 o
   2  20   4      294.82      345.18     30.39 o
   3  20   4      128.31      169.28     29.27 o
   4  20   4       14.39       32.45     40.87 o
   5  20   4       49.35       28.27     30.88 o
  -8  21   4      494.82      549.27     41.94 o
  -7  21   4        6.50        4.65     22.14 o
  -6  21   4     1619.13     1608.00     71.07 o
  -5  21   4      204.88      215.98     22.89 o
  -4  21   4     2123.63     1891.31     35.21 o
  -3  21   4     2089.08     1919.77     74.27 o
  -2  21   4      997.52      922.23     42.85 o
  -1  21   4     5202.12     5199.88    166.02 o
   0  21   4       10.98       12.34     21.48 o
   1  21   4     3612.77     3830.56     73.43 o
   2  21   4      562.50      582.43     37.61 o
   3  21   4     1249.47     1281.79     61.10 o
   4  21   4      690.50      690.77     49.89 o
   5  21   4      116.28      157.71     33.20 o
  -8  22   4        4.83        4.92     26.07 o
  -7  22   4       91.01       77.05     17.62 o
  -6  22   4        3.41        8.41     24.28 o
  -5  22   4      492.89      462.96     56.24 o
  -4  22   4      195.12      155.57     18.77 o
  -3  22   4      414.87      361.61     20.10 o
  -2  22   4      471.86      538.56     89.39 o
  -1  22   4       33.54       37.59     59.49 o
   0  22   4      515.48      580.24     22.94 o
   1  22   4        6.01       37.02     21.09 o
   2  22   4      173.36      143.60     28.92 o
   3  22   4       79.16      125.49     29.93 o
   4  22   4       84.04       50.06     30.61 o
   5  22   4       46.41       16.63     45.62 o
  -8  23   4      157.79      214.25     35.30 o
  -7  23   4        1.22        1.64     24.36 o
  -6  23   4      761.37      785.19     41.24 o
  -5  23   4      209.57      195.93     19.92 o
  -4  23   4      708.14      702.61     24.59 o
  -3  23   4      911.62      873.52     26.79 o
  -2  23   4      274.52      264.93     40.53 o
  -1  23   4     1776.13     1647.44     44.77 o
   0  23   4        9.47       36.07     19.71 o
   1  23   4     1576.51     1659.43     38.52 o
   2  23   4      266.40      289.68     35.23 o
   3  23   4      354.02      321.56     39.94 o
   4  23   4      267.05      313.66     36.72 o
   5  23   4       11.29      106.42     28.60 o
  -7  24   4      503.26      540.91     26.48 o
  -6  24   4        2.53      -22.69     47.34 o
  -5  24   4     1319.04     1132.87     31.53 o
  -4  24   4      590.45      522.77     22.93 o
  -3  24   4      733.08      669.62     24.12 o
  -2  24   4     2009.97     1844.96    102.62 o
  -1  24   4       38.01       38.68     36.24 o
   0  24   4     2321.83     2378.71     86.41 o
   1  24   4       57.68       63.72     18.52 o
   2  24   4     1347.36     1481.21     67.00 o
   3  24   4      375.16      438.44     40.77 o
   4  24   4      176.65      129.87     34.82 o
  -7  25   4        0.15       -8.88     28.09 o
  -6  25   4        0.22       11.05     17.50 o
  -5  25   4       25.10       17.69     21.65 o
  -4  25   4        0.37       13.63     27.71 o
  -3  25   4       14.28       25.96     41.94 o
  -2  25   4        6.45       19.95     41.40 o
  -1  25   4       56.81       57.37     16.50 o
   0  25   4       17.69       17.02     27.56 o
   1  25   4        3.97       -0.84     23.65 o
   2  25   4        8.48      -49.04     49.04 o
   3  25   4        2.93       14.10     43.49 o
   4  25   4        9.83      -27.16     45.31 o
  -7  26   4      364.99      354.32     28.32 o
  -6  26   4       42.71       19.84     20.43 o
  -5  26   4      831.56      762.05     28.19 o
  -4  26   4      560.45      492.61     24.01 o
  -3  26   4      617.54      537.15     38.53 o
  -2  26   4     1471.04     1434.14     34.71 o
  -1  26   4      185.84      207.29     47.04 o
   0  26   4     1543.47     1568.30     57.67 o
   1  26   4       45.73       43.64     49.50 o
   2  26   4      813.44      928.41     55.35 o
   3  26   4      312.99      283.73     43.14 o
   4  26   4      114.46      139.67     36.64 o
  -7  27   4        1.79      -12.45     21.14 o
  -6  27   4      246.92      182.17     21.20 o
  -5  27   4       66.84       53.40     49.66 o
  -4  27   4      291.83      229.43     53.04 o
  -3  27   4      448.75      445.12     40.32 o
  -2  27   4      110.56       55.35     39.69 o
  -1  27   4      412.52      471.70     50.75 o
   0  27   4       68.46      134.10     27.81 o
   1  27   4      610.79      582.11     26.10 o
   2  27   4       47.03      -18.00     50.66 o
   3  27   4      199.91      206.73     42.39 o
   4  27   4      130.32      107.11     38.25 o
  -6  28   4       13.81        6.78     27.13 o
  -5  28   4       80.69       76.89     19.44 o
  -4  28   4       61.55       38.42     22.51 o
  -3  28   4      167.51      157.56     20.73 o
  -2  28   4      315.00      336.18     38.18 o
  -1  28   4        0.26       -2.73     23.15 o
   0  28   4      246.84      317.31     44.83 o
   1  28   4       16.24        9.76     39.15 o
   2  28   4      125.75      143.31     34.78 o
   3  28   4       72.60      133.07     38.40 o
  -6  29   4      331.42      311.38     24.20 o
  -5  29   4       59.79       63.66     17.84 o
  -4  29   4      620.37      489.13     29.14 o
  -3  29   4      612.57      604.93     26.50 o
  -2  29   4      300.34      272.45     21.87 o
  -1  29   4     1213.59     1241.82    131.48 o
   0  29   4       22.07       39.03     22.96 o
   1  29   4      646.54      653.76     68.68 o
   2  29   4      115.29      134.70     34.28 o
   3  29   4      234.68      210.21     46.08 o
  -6  30   4        0.15      -21.20     28.51 o
  -5  30   4       39.18       49.22     17.45 o
  -4  30   4       18.68        4.35     22.55 o
  -3  30   4       27.16        4.31     26.73 o
  -2  30   4       59.93       13.65     61.33 o
  -1  30   4       15.57       36.73     51.00 o
   0  30   4       14.01      -13.68     25.00 o
   1  30   4        0.02        4.79     22.35 o
   2  30   4       39.02        0.00     42.90 o
   3  30   4        3.21      -29.05     55.81 o
  -5  31   4       46.72       74.96     32.48 o
  -4  31   4      250.56      230.95     25.04 o
  -3  31   4      336.17      324.90     61.22 o
  -2  31   4       51.38       54.99     19.51 o
  -1  31   4      453.33      534.27     51.61 o
   0  31   4        3.74       17.74     26.99 o
   1  31   4      309.94      365.72     24.10 o
   2  31   4       44.40       33.99     31.51 o
  -5  32   4      130.15       91.68     37.75 o
  -4  32   4       64.21       59.09     33.91 o
  -3  32   4      192.36      169.32     21.25 o
  -2  32   4      320.76      352.90     23.82 o
  -1  32   4       22.59        9.35     39.53 o
   0  32   4      421.75      473.50     27.28 o
   1  32   4       19.41       43.28     19.41 o
   2  32   4      192.39      211.97     36.06 o
  -4  33   4        2.39      -19.22     24.80 o
  -3  33   4        8.81      -26.97     26.97 o
  -2  33   4        0.08      -25.90     28.37 o
  -1  33   4       10.74       15.14     21.81 o
   0  33   4        0.37       34.96     20.00 o
   1  33   4       12.54       11.91     28.78 o
  -3  34   4      111.94       87.83     19.79 o
  -2  34   4      254.20      300.38     34.32 o
  -1  34   4       17.06       34.24     27.72 o
   0  34   4      267.37      322.96     35.35 o
  -2  35   4       38.55       93.19     25.12 o
  -1  35   4      110.60      123.61     21.79 o
 -10   1   5      368.53      430.02     21.63 o
  -9   1   5      284.42      289.26     18.60 o
  -8   1   5     2257.32     2296.63     36.31 o
  -7   1   5       64.39      148.49     54.54 o
  -6   1   5     7581.90     7445.62     69.04 o
  -5   1   5     1833.27     1783.33     25.15 o
  -4   1   5    17073.70    16998.48    293.51 o
  -3   1   5     8649.92     8900.71     82.44 o
  -2   1   5     6127.87     6662.69     98.07 o
  -1   1   5    25102.12    26687.06    266.10 o
   0   1   5        0.02      -13.66     25.23 o
   1   1   5    10618.97    10317.72    173.52 o
   2   1   5     2166.59     1795.64     47.95 o
   3   1   5     3370.89     3070.90     75.77 o
   4   1   5     2446.04     2065.91     61.24 o
   5   1   5      242.94      185.15     25.14 o
   6   1   5      702.49      641.33     36.21 o
 -10   2   5      137.80      154.26     31.98 o
  -9   2   5      632.59      645.17     23.29 o
  -8   2   5      173.00      179.33     22.59 o
  -7   2   5     2213.37     2270.56     66.98 o
  -6   2   5      146.73      151.84     13.97 o
  -5   2   5     7970.18     7861.90     73.33 o
  -4   2   5     3097.88     2920.44     39.82 o
  -3   2   5     4405.33     4693.30     45.12 o
  -2   2   5     5907.45     6923.25     64.44 o
  -1   2   5      709.96      691.87     34.07 o
   0   2   5     8102.24     8728.17    405.50 o
   1   2   5      388.88      292.34     22.83 o
   2   2   5     3223.71     3401.70     74.42 o
   3   2   5     1407.01     1249.69     42.23 o
   4   2   5      906.54      771.54     36.06 o
   5   2   5      693.57      590.78     34.51 o
   6   2   5       15.72        7.06     32.16 o
 -10   3   5       67.79      125.54     46.72 o
  -9   3   5      123.14      151.62     28.41 o
  -8   3   5      611.97      601.33     21.43 o
  -7   3   5       17.58       13.91     17.47 o
  -6   3   5     1238.57     1297.70     23.37 o
  -5   3   5      463.12      479.90     16.66 o
  -4   3   5     2144.51     2041.10     28.46 o
  -3   3   5     2699.88     2658.36     31.53 o
  -2   3   5       14.79        5.40     14.79 o
  -1   3   5     6813.37     7474.21    139.66 o
   0   3   5       65.45       72.00     15.22 o
   1   3   5     2600.00     2518.91     54.76 o
   2   3   5      120.09      129.62     19.48 o
   3   3   5     1289.49     1135.41     39.71 o
   4   3   5      516.64      475.95     29.29 o
   5   3   5       32.03        1.59     24.20 o
   6   3   5      157.52      100.30     26.01 o
 -10   4   5      327.79      368.65     32.97 o
  -9   4   5     1163.48     1183.24     64.33 o
  -8   4   5      338.50      355.02     18.28 o
  -7   4   5     5506.60     5550.11     56.11 o
  -6   4   5      199.73      240.11     13.38 o
  -5   4   5    11842.98    11342.59    102.96 o
  -4   4   5     6352.24     5875.70    139.58 o
  -3   4   5    10233.41    10912.09     94.61 o
  -2   4   5    18444.37    20364.68    377.30 o
  -1   4   5     1377.49     1370.51     39.12 o
   0   4   5    20636.38    21826.20   1348.47 o
   1   4   5      403.63      319.02     22.27 o
   2   4   5     7072.23     6518.79    128.48 o
   3   4   5     2253.11     2042.42     56.84 o
   4   4   5     1507.72     1306.79     45.60 o
   5   4   5     1729.34     1473.80     53.53 o
   6   4   5        9.18      -18.31     31.17 o
 -10   5   5       28.82       23.35     19.71 o
  -9   5   5       23.73       -8.77     24.96 o
  -8   5   5      197.08      204.45     16.08 o
  -7   5   5      165.41      191.94     21.66 o
  -6   5   5     1264.60     1256.00     39.87 o
  -5   5   5      237.49      216.48     14.42 o
  -4   5   5      473.05      530.93     26.06 o
  -3   5   5      515.05      544.74     14.68 o
  -2   5   5      521.78      527.02     45.34 o
  -1   5   5     1468.37     1616.49     37.19 o
   0   5   5       81.92       88.77     17.23 o
   1   5   5     2129.35     2086.49     48.90 o
   2   5   5      380.13      350.80     24.51 o
   3   5   5      341.49      393.64     25.43 o
   4   5   5      166.73      174.03     24.83 o
   5   5   5        4.43       24.71     33.15 o
   6   5   5       61.16       74.14     24.69 o
 -10   6   5      197.06      257.51     41.94 o
  -9   6   5      602.43      679.97    105.48 o
  -8   6   5      117.78      126.97     16.62 o
  -7   6   5     2566.47     2630.65     36.53 o
  -6   6   5      103.25      137.16     14.42 o
  -5   6   5     5505.12     5238.05    122.82 o
  -4   6   5     3185.52     3003.51     78.61 o
  -3   6   5     6613.68     6886.12     62.26 o
  -2   6   5    16246.35    17128.83    518.31 o
  -1   6   5      172.23      213.42     15.02 o
   0   6   5    12881.14    14028.65    457.26 o
   1   6   5      383.43      425.57     24.13 o
   2   6   5     5274.72     4753.62     98.55 o
   3   6   5     1492.51     1292.98     44.14 o
   4   6   5      782.08      730.82     36.41 o
   5   6   5      985.28      896.76     42.98 o
   6   6   5        8.48       -7.73     34.21 o
 -10   7   5      231.49      267.25     20.21 o
  -9   7   5      246.35      242.57     19.30 o
  -8   7   5     1855.64     1845.02     33.77 o
  -7   7   5       35.46       40.76     16.02 o
  -6   7   5     6045.55     5948.63     67.02 o
  -5   7   5     1396.32     1413.68     23.21 o
  -4   7   5     7099.74     6943.05     63.31 o
  -3   7   5     5908.78     5870.39    100.16 o
  -2   7   5     6825.08     7792.41     79.50 o
  -1   7   5    18796.92    19733.02    663.86 o
   0   7   5       61.55       85.69     14.86 o
   1   7   5     7119.52     6856.60    122.00 o
   2   7   5     1056.18     1011.45     35.60 o
   3   7   5     2693.88     2377.62     63.70 o
   4   7   5     1415.14     1306.85     47.64 o
   5   7   5      181.01      184.71     27.81 o
   6   7   5      656.23      613.93     41.31 o
 -10   8   5        1.85      -13.34     24.80 o
  -9   8   5       30.67       33.15     18.28 o
  -8   8   5        0.69      -13.12     22.55 o
  -7   8   5       15.05       21.31     18.61 o
  -6   8   5       38.57       59.81     29.20 o
  -5   8   5      174.54      186.90     12.26 o
  -4   8   5        1.42       12.77     16.05 o
  -3   8   5      953.64      954.76     47.66 o
  -2   8   5     1798.52     1831.96     77.97 o
  -1   8   5       34.07       32.80     16.04 o
   0   8   5      403.17      464.30     35.92 o
   1   8   5       42.87       55.28     20.88 o
   2   8   5       96.86       70.70     18.39 o
   3   8   5       95.35       66.28     23.88 o
   4   8   5        7.90        2.34     23.53 o
   5   8   5       21.10       17.95     33.95 o
   6   8   5        0.04      -40.89     40.89 o
 -10   9   5      258.73      314.98     41.21 o
  -9   9   5      286.86      336.47     35.36 o
  -8   9   5     1869.47     1965.39     64.09 o
  -7   9   5        1.95       15.62     15.00 o
  -6   9   5     6383.55     6299.45     59.58 o
  -5   9   5     1378.56     1434.26     26.74 o
  -4   9   5     6277.82     5898.64     53.80 o
  -3   9   5    12559.80    12020.78    101.67 o
  -2   9   5     4262.59     4714.97     53.72 o
  -1   9   5    15269.49    15982.31    161.09 o
   0   9   5       81.06      113.81     28.54 o
   1   9   5    11217.62    10530.24    192.41 o
   2   9   5      825.23      851.70     33.40 o
   3   9   5     3126.79     3041.71     76.64 o
   4   9   5     1773.62     1775.21     58.60 o
   5   9   5      282.87      268.21     32.84 o
   6   9   5      664.25      678.95     44.89 o
 -10  10   5       92.22       86.00     25.56 o
  -9  10   5      255.23      217.56     22.75 o
  -8  10   5       51.25        2.10     24.22 o
  -7  10   5     1346.15     1291.50     27.38 o
  -6  10   5       24.95       34.17     17.83 o
  -5  10   5     2034.34     1853.85     27.36 o
  -4  10   5      726.00      568.07     16.07 o
  -3  10   5     3213.35     3429.71     36.20 o
  -2  10   5     4882.60     5362.53    130.57 o
  -1  10   5     1092.52     1105.53     24.35 o
   0  10   5     6252.95     6559.17    441.77 o
   1  10   5      870.41      886.16     34.43 o
   2  10   5     1342.00     1331.58     43.34 o
   3  10   5      204.76      232.41     26.48 o
   4  10   5      393.96      388.19     32.53 o
   5  10   5      442.34      449.62     38.01 o
   6  10   5        8.07        8.77     30.04 o
  -9  11   5       61.32      118.72     44.56 o
  -8  11   5      537.29      554.74     22.46 o
  -7  11   5        0.20      -21.82     21.82 o
  -6  11   5     2013.96     1893.83     51.16 o
  -5  11   5      526.12      492.91     37.16 o
  -4  11   5     1628.04     1595.30     24.78 o
  -3  11   5     3649.40     3711.75     38.55 o
  -2  11   5     1186.11     1167.73     23.50 o
  -1  11   5     3746.48     3821.25     44.66 o
   0  11   5       21.74       21.07     23.92 o
   1  11   5     3606.97     3545.80     76.90 o
   2  11   5      328.25      331.12     27.63 o
   3  11   5      744.86      698.56     36.92 o
   4  11   5      555.02      557.93     35.81 o
   5  11   5       53.89       64.91     28.65 o
   6  11   5      189.49      222.90     34.00 o
  -9  12   5      510.43      514.07     39.92 o
  -8  12   5      151.77      154.12     17.09 o
  -7  12   5     3298.27     3143.13     43.68 o
  -6  12   5      102.71      124.19     14.25 o
  -5  12   5     6549.57     6264.12    111.09 o
  -4  12   5     4533.85     4354.26     43.99 o
  -3  12   5     4231.93     4288.86     43.01 o
  -2  12   5    10920.13    11386.13    318.82 o
  -1  12   5     1648.16     1569.96     65.83 o
   0  12   5    12609.84    13096.03    936.38 o
   1  12   5      574.67      532.91     29.17 o
   2  12   5     5649.90     5549.05    118.88 o
   3  12   5     1450.59     1478.24     52.60 o
   4  12   5      622.85      569.02     38.11 o
   5  12   5      998.27     1064.82     53.72 o
   6  12   5       16.97      -37.53     43.49 o
  -9  13   5       21.34       -8.93     24.00 o
  -8  13   5       51.58       58.04     14.96 o
  -7  13   5        5.55        2.11     23.74 o
  -6  13   5      238.90      208.98     34.17 o
  -5  13   5       15.60       25.83     16.85 o
  -4  13   5       12.47       15.43     19.62 o
  -3  13   5       27.16       18.32     17.02 o
  -2  13   5      252.47      260.62     22.71 o
  -1  13   5      616.72      686.06     34.98 o
   0  13   5       17.47       36.98     18.22 o
   1  13   5      173.69      240.89     21.47 o
   2  13   5       53.78       47.84     25.43 o
   3  13   5       92.65       84.57     26.11 o
   4  13   5       21.58       20.40     35.98 o
   5  13   5       17.64       10.63     41.86 o
   6  13   5       14.92       36.24     41.24 o
  -9  14   5      284.90      321.51     21.07 o
  -8  14   5       46.79       10.44     23.09 o
  -7  14   5     2186.04     2184.09     52.73 o
  -6  14   5      117.91      134.49     15.54 o
  -5  14   5     3752.09     3623.58     43.91 o
  -4  14   5     3157.98     2894.37     59.40 o
  -3  14   5     3265.19     3165.17     38.03 o
  -2  14   5     5821.15     5883.59     56.25 o
  -1  14   5      677.50      675.02     20.62 o
   0  14   5     7234.23     7568.17    285.12 o
   1  14   5      662.77      667.74     32.58 o
   2  14   5     3259.14     3319.47     84.54 o
   3  14   5     1065.59     1093.12     47.29 o
   4  14   5      440.64      461.39     37.70 o
   5  14   5      588.57      589.18     47.11 o
  -9  15   5       85.36      105.78     17.94 o
  -8  15   5      604.06      583.38     22.62 o
  -7  15   5        0.39        9.35     17.52 o
  -6  15   5     3177.78     2994.64     42.43 o
  -5  15   5      992.17      882.03     25.45 o
  -4  15   5     2843.17     2841.76     37.34 o
  -3  15   5     3570.90     3634.40     64.22 o
  -2  15   5     1779.25     1693.13     47.54 o
  -1  15   5     3974.12     4440.68     51.45 o
   0  15   5       64.29       60.68     16.57 o
   1  15   5     3914.55     4066.83     93.32 o
   2  15   5      521.40      482.29     33.33 o
   3  15   5     1158.39     1142.28     51.09 o
   4  15   5      710.61      721.69     46.51 o
   5  15   5      135.68      164.64     31.74 o
  -9  16   5       29.63       66.22     16.21 o
  -8  16   5        0.56        5.67     21.93 o
  -7  16   5      181.55      195.57     28.54 o
  -6  16   5        6.92       23.49     16.72 o
  -5  16   5      247.01      263.30     16.85 o
  -4  16   5      314.35      329.91     17.12 o
  -3  16   5      195.05      209.78     20.25 o
  -2  16   5      635.46      658.85     35.40 o
  -1  16   5        2.09       18.41     24.36 o
   0  16   5      427.60      455.26     20.42 o
   1  16   5       40.69       71.95     26.84 o
   2  16   5      273.48      207.96     28.94 o
   3  16   5       66.07       50.54     27.98 o
   4  16   5       17.80       28.11     39.72 o
   5  16   5       42.32       63.03     30.07 o
  -9  17   5      101.29      131.02     18.43 o
  -8  17   5      768.31      810.15     27.62 o
  -7  17   5        7.97       10.97     21.63 o
  -6  17   5     2881.25     2833.73     43.06 o
  -5  17   5      868.54      745.28     54.69 o
  -4  17   5     3258.43     3040.04     43.40 o
  -3  17   5     3624.86     3451.23    131.60 o
  -2  17   5     1862.46     1827.87     43.62 o
  -1  17   5     8567.33     9420.24     88.99 o
   0  17   5        5.99      -14.69     21.54 o
   1  17   5     5541.12     5550.11    126.56 o
   2  17   5     1003.99     1029.56     44.34 o
   3  17   5     1363.36     1352.67     59.53 o
   4  17   5      682.27      714.71     45.91 o
   5  17   5      134.78      151.17     31.93 o
  -9  18   5       65.90       55.37     17.62 o
  -8  18   5        1.11       17.35     24.02 o
  -7  18   5      248.97      234.78     17.91 o
  -6  18   5        7.18       59.11     24.27 o
  -5  18   5      981.53      895.34     30.21 o
  -4  18   5      434.51      373.61     19.27 o
  -3  18   5      930.44      919.72     24.81 o
  -2  18   5      950.00     1049.65     25.12 o
  -1  18   5      124.42      106.25     18.80 o
   0  18   5     1262.21     1279.15     31.34 o
   1  18   5       69.69       46.30     27.56 o
   2  18   5      513.09      456.50     33.11 o
   3  18   5      156.16      181.62     28.96 o
   4  18   5      118.42      118.35     31.35 o
   5  18   5       79.04       76.44     32.25 o
  -8  19   5      332.34      368.92     22.18 o
  -7  19   5        3.92       -6.84     22.64 o
  -6  19   5      934.76      924.18     26.56 o
  -5  19   5      190.39      196.18     17.56 o
  -4  19   5     1144.33     1066.41     49.49 o
  -3  19   5     1535.57     1434.00     32.71 o
  -2  19   5      461.10      509.50     20.80 o
  -1  19   5     2770.86     2742.47     56.31 o
   0  19   5        0.72       25.52     21.10 o
   1  19   5     1849.61     1718.06     58.92 o
   2  19   5      291.96      290.21     30.42 o
   3  19   5      300.90      328.27     33.53 o
   4  19   5      286.36      321.52     37.21 o
   5  19   5       14.66       68.02     31.10 o
  -8  20   5       74.37       94.83     18.39 o
  -7  20   5     1076.09     1047.44     31.04 o
  -6  20   5      110.67      119.54     80.54 o
  -5  20   5     1938.28     1706.76     70.49 o
  -4  20   5     1388.13     1264.71     31.51 o
  -3  20   5     1113.40     1015.52     26.21 o
  -2  20   5     3655.92     3620.15     75.43 o
  -1  20   5      213.75      184.52     23.12 o
   0  20   5     4133.03     4320.59     64.25 o
   1  20   5       39.54       48.87     24.40 o
   2  20   5     1908.73     1739.92     69.44 o
   3  20   5      434.67      382.71     38.01 o
   4  20   5      356.01      337.41     38.39 o
   5  20   5      315.44      327.49     42.29 o
  -8  21   5        0.20      -24.15     24.15 o
  -7  21   5        0.10      -11.54     25.78 o
  -6  21   5        0.06      -18.28     21.31 o
  -5  21   5        2.18      -23.65     23.65 o
  -4  21   5       15.41       26.02     43.48 o
  -3  21   5        5.92       -8.32     18.63 o
  -2  21   5        0.15       33.79     20.55 o
  -1  21   5       16.27       28.67     36.35 o
   0  21   5        6.79      -25.92     48.30 o
   1  21   5       24.73       16.04     28.52 o
   2  21   5        8.20        1.76     34.15 o
   3  21   5       10.05       -3.93     39.21 o
   4  21   5        0.39      -40.90     40.90 o
  -8  22   5       46.90       72.65     29.59 o
  -7  22   5      716.13      736.78     31.89 o
  -6  22   5       90.89       88.73     17.16 o
  -5  22   5     1428.08     1323.65     40.60 o
  -4  22   5      687.90      665.35     23.74 o
  -3  22   5     1149.52     1039.98     47.12 o
  -2  22   5     2489.38     2269.27    184.38 o
  -1  22   5      102.55      149.36     22.99 o
   0  22   5     2308.29     2299.02    221.72 o
   1  22   5       53.37       31.65     35.40 o
   2  22   5      959.62      873.02     49.39 o
   3  22   5      381.28      386.23     36.65 o
   4  22   5      243.21      291.92     38.88 o
  -8  23   5      190.21      188.13     20.90 o
  -7  23   5        0.19      -25.76     25.76 o
  -6  23   5      504.03      482.42     29.95 o
  -5  23   5      195.30      149.13     19.89 o
  -4  23   5      804.25      671.39     24.60 o
  -3  23   5      822.58      741.18     25.96 o
  -2  23   5      405.74      361.55     20.96 o
  -1  23   5     1596.56     1510.73    125.19 o
   0  23   5        3.56       -4.36     25.45 o
   1  23   5      982.62      771.78     46.68 o
   2  23   5       69.49       26.97     28.10 o
   3  23   5      377.85      354.13     38.42 o
   4  23   5      215.89      240.69     36.15 o
  -7  24   5       86.35      121.91     17.49 o
  -6  24   5        4.32      -12.41     35.67 o
  -5  24   5      192.81      206.14     18.46 o
  -4  24   5       62.65       82.50     24.25 o
  -3  24   5      183.49      184.58     18.33 o
  -2  24   5      303.72      293.10     18.83 o
  -1  24   5       14.21        0.14     26.95 o
   0  24   5      354.41      413.73     54.40 o
   1  24   5       39.66       -0.96     30.69 o
   2  24   5       90.48      148.42     27.96 o
   3  24   5       89.41       89.61     31.18 o
   4  24   5        5.97      -26.11     46.24 o
  -7  25   5        0.69      -11.18     25.85 o
  -6  25   5      563.76      508.77     25.15 o
  -5  25   5       98.42      103.28     17.33 o
  -4  25   5     1332.59     1184.33     48.85 o
  -3  25   5     1051.53      885.97     60.51 o
  -2  25   5      392.41      359.15     59.45 o
  -1  25   5     2404.55     2408.90    105.50 o
   0  25   5        5.28        6.80     22.60 o
   1  25   5     1103.66     1133.83     61.02 o
   2  25   5      164.30      180.21     32.30 o
   3  25   5      397.32      361.55     41.09 o
  -7  26   5       47.59       65.44     48.93 o
  -6  26   5       12.72      -26.71     26.71 o
  -5  26   5       51.94       16.30     24.23 o
  -4  26   5       35.67       30.78     26.78 o
  -3  26   5      162.72      115.27     19.49 o
  -2  26   5      243.87      213.54     19.35 o
  -1  26   5        1.55       39.07     21.49 o
   0  26   5      131.26      105.72     19.05 o
   1  26   5        4.04      -46.98     46.98 o
   2  26   5       89.87        7.08     47.35 o
   3  26   5        2.73      -29.07     45.58 o
  -7  27   5        2.66      -15.86     28.47 o
  -6  27   5      354.39      370.94     23.23 o
  -5  27   5       96.63      159.83     26.38 o
  -4  27   5      436.27      446.56     23.96 o
  -3  27   5      395.57      404.22     89.92 o
  -2  27   5       73.52       50.26     21.28 o
  -1  27   5      495.36      530.12     43.27 o
   0  27   5       10.06       15.55     21.59 o
   1  27   5      385.01      503.57     45.60 o
   2  27   5       88.46      146.91     36.33 o
   3  27   5      110.26      179.88     35.91 o
  -6  28   5        4.06      -25.42     25.42 o
  -5  28   5      393.58      340.67     23.43 o
  -4  28   5      198.77      201.61     29.75 o
  -3  28   5      406.46      359.48     22.09 o
  -2  28   5      753.38      662.14     45.55 o
  -1  28   5       46.91       61.23     44.22 o
   0  28   5      726.16      766.93     98.37 o
   1  28   5        6.89      -33.17     48.42 o
   2  28   5      353.26      384.66     48.89 o
   3  28   5       92.86      144.92     36.90 o
  -6  29   5        8.30      -13.64     21.29 o
  -5  29   5        4.28       -4.97     40.67 o
  -4  29   5        0.61      -12.89     25.51 o
  -3  29   5        4.68      -19.19     26.69 o
  -2  29   5        2.90      -30.13     36.44 o
  -1  29   5        4.85       29.35     28.42 o
   0  29   5        0.67       22.83     26.17 o
   1  29   5        8.27       21.77     31.14 o
   2  29   5       13.63      -59.63     59.63 o
  -5  30   5      418.68      352.39     24.40 o
  -4  30   5      170.69      150.74     26.32 o
  -3  30   5      298.82      280.01     73.84 o
  -2  30   5      428.69      432.42     57.02 o
  -1  30   5       37.82       38.95     35.80 o
   0  30   5      404.57      469.31     26.17 o
   1  30   5       24.90       21.94     29.54 o
   2  30   5      279.10      401.06     53.27 o
  -5  31   5       37.46       12.44     30.20 o
  -4  31   5      111.65      100.00     19.02 o
  -3  31   5      105.45       79.26     32.88 o
  -2  31   5       42.30       61.54     28.46 o
  -1  31   5       91.77       61.44     20.43 o
   0  31   5       13.32       12.84     26.58 o
   1  31   5      126.53      129.94     30.35 o
  -4  32   5       27.57      -26.20     39.15 o
  -3  32   5       38.11       44.58     23.23 o
  -2  32   5      114.39      127.76     20.37 o
  -1  32   5        0.11        4.98     28.78 o
   0  32   5      118.61      150.18     21.37 o
   1  32   5       16.08       14.39     39.74 o
  -3  33   5      177.42      158.01     39.79 o
  -2  33   5       65.07       96.31     18.72 o
  -1  33   5      247.02      304.99     25.49 o
   0  33   5        0.56       28.49     23.25 o
  -2  34   5        0.62       -1.90     25.77 o
 -10   0   6      321.68      368.11     31.26 o
  -9   0   6     1118.41     1175.77     29.08 o
  -8   0   6      193.23      231.26     17.80 o
  -7   0   6     4911.35     5090.53     55.44 o
  -6   0   6      623.88      656.01     17.80 o
  -5   0   6     9006.02     8294.37     83.37 o
  -4   0   6     3626.75     3500.22     99.25 o
  -3   0   6    11677.17    12973.22    122.00 o
  -2   0   6    19607.61    21958.68    192.24 o
  -1   0   6      495.64      515.30     23.59 o
   0   0   6    12805.43    16321.60    241.00 o
   1   0   6      222.82      237.34     22.19 o
   2   0   6     6230.54     5731.84    122.30 o
   3   0   6     1894.03     1807.35     56.40 o
   4   0   6     1017.66      834.37     41.05 o
   5   0   6     1194.76      972.96     45.83 o
   6   0   6       11.34      -34.18     34.18 o
 -10   1   6       27.44       40.59     16.17 o
  -9   1   6       60.58       76.41     17.14 o
  -8   1   6      386.56      420.28     30.16 o
  -7   1   6        7.92        9.39     17.81 o
  -6   1   6     1016.71     1012.12     21.50 o
  -5   1   6      546.19      515.46     17.02 o
  -4   1   6     1226.61     1211.51     27.47 o
  -3   1   6     2108.10     2245.89     43.23 o
  -2   1   6      359.46      350.34     18.63 o
  -1   1   6     2618.50     2747.73     39.66 o
   0   1   6       23.46       40.80     25.80 o
   1   1   6     1141.32     1200.17     39.13 o
   2   1   6       30.97       98.78     22.23 o
   3   1   6      492.79      451.51     30.11 o
   4   1   6      276.68      241.05     27.37 o
   5   1   6       29.06       33.10     25.21 o
   6   1   6       54.77       54.72     25.27 o
 -10   2   6      163.66      187.94     18.77 o
  -9   2   6      622.02      648.87     23.43 o
  -8   2   6      125.92      101.61     17.14 o
  -7   2   6     2526.57     2573.35     68.00 o
  -6   2   6      325.76      310.25     20.28 o
  -5   2   6     4408.68     4240.93     45.66 o
  -4   2   6     1759.92     1714.00     25.65 o
  -3   2   6     5459.94     5762.21     57.54 o
  -2   2   6    10422.85    11572.75    252.64 o
  -1   2   6       77.05       50.65     19.40 o
   0   2   6     8309.13    10001.44    157.45 o
   1   2   6      128.28       97.67     22.86 o
   2   2   6     3154.95     2971.36     74.71 o
   3   2   6     1046.47      979.76     40.92 o
   4   2   6      547.38      477.45     32.98 o
   5   2   6      459.93      363.33     32.98 o
 -10   3   6      258.61      264.33     19.45 o
  -9   3   6      261.62      284.19     19.64 o
  -8   3   6     2268.13     2359.65     37.79 o
  -7   3   6        1.22        8.67     18.20 o
  -6   3   6     5989.85     5925.94    210.14 o
  -5   3   6     1370.76     1305.28     34.57 o
  -4   3   6     9438.86     9417.61     87.79 o
  -3   3   6     8903.16     9307.99    142.05 o
  -2   3   6     3657.89     4081.71     45.91 o
  -1   3   6    15277.00    15855.42    264.31 o
   0   3   6      322.12      402.36     27.75 o
   1   3   6     6638.34     6752.34    125.86 o
   2   3   6      658.36      696.45     33.83 o
   3   3   6     2272.93     2005.32     61.29 o
   4   3   6     1264.16     1063.55     44.76 o
   5   3   6      202.90      221.03     27.85 o
 -10   4   6        1.09       17.33     23.24 o
  -9   4   6       19.49       21.55     18.36 o
  -8   4   6       25.36       10.94     23.90 o
  -7   4   6        0.52        1.48     19.13 o
  -6   4   6        1.90       19.18     30.87 o
  -5   4   6      147.42      196.90     12.32 o
  -4   4   6       15.61       31.62     19.10 o
  -3   4   6        9.70       14.04     22.30 o
  -2   4   6      142.99      162.50     22.31 o
  -1   4   6        4.25       38.05     20.24 o
   0   4   6       94.40      101.56     21.33 o
   1   4   6        0.13       46.45     21.27 o
   2   4   6       31.03       10.51     28.42 o
   3   4   6       10.52       30.74     22.61 o
   4   4   6        1.36      -36.28     36.28 o
   5   4   6        0.22      -33.55     33.55 o
 -10   5   6      333.00      335.44     28.97 o
  -9   5   6      322.95      332.71     29.96 o
  -8   5   6     2048.43     2115.39     35.31 o
  -7   5   6        2.41       13.68     14.71 o
  -6   5   6     5936.70     5823.43    186.12 o
  -5   5   6     1492.93     1338.37    114.58 o
  -4   5   6     8046.41     8417.01     88.70 o
  -3   5   6     8573.74     9558.10    143.12 o
  -2   5   6     3738.22     3592.48     42.53 o
  -1   5   6    16771.24    16358.90    155.26 o
   0   5   6        0.22      -18.50     30.11 o
   1   5   6     8090.06     8116.05    149.52 o
   2   5   6      980.73      939.54     38.31 o
   3   5   6     2263.57     2217.40     65.70 o
   4   5   6     1224.91     1084.25     47.18 o
   5   5   6      135.56      115.92     26.60 o
 -10   6   6      108.34      147.92     18.34 o
  -9   6   6      314.93      318.19     19.42 o
  -8   6   6       17.44       40.33     15.65 o
  -7   6   6     1965.15     1952.35     67.73 o
  -6   6   6       51.30       36.96     18.62 o
  -5   6   6     2380.82     2281.08     81.92 o
  -4   6   6     2106.67     1987.09    159.84 o
  -3   6   6     3626.81     3925.10     53.46 o
  -2   6   6     4920.35     5539.80     56.62 o
  -1   6   6      335.45      333.94     20.19 o
   0   6   6     6485.60     7011.88    117.63 o
   1   6   6      179.93      187.97     24.33 o
   2   6   6     2464.28     2432.17     65.48 o
   3   6   6      579.98      585.04     34.22 o
   4   6   6      319.24      238.28     30.15 o
   5   6   6      303.32      251.77     31.40 o
 -10   7   6       81.40      116.89     17.61 o
  -9   7   6      107.29      138.79     17.46 o
  -8   7   6      524.20      566.08     20.94 o
  -7   7   6       36.01       -3.59     22.80 o
  -6   7   6     1157.73     1139.52     22.94 o
  -5   7   6      463.08      461.85     16.96 o
  -4   7   6     2133.48     2146.46     58.22 o
  -3   7   6     1599.23     1794.09     34.68 o
  -2   7   6      450.78      455.85     27.37 o
  -1   7   6     3662.27     3709.65     87.18 o
   0   7   6      232.23      236.90     27.51 o
   1   7   6     1765.43     1664.51     48.71 o
   2   7   6      369.17      366.55     29.39 o
   3   7   6      483.25      527.92     32.55 o
   4   7   6      353.52      345.07     30.58 o
   5   7   6       12.76       43.51     25.33 o
 -10   8   6      228.72      246.70     20.50 o
  -9   8   6      707.49      700.52     24.43 o
  -8   8   6      286.96      253.00     17.99 o
  -7   8   6     4076.14     3844.68     46.30 o
  -6   8   6      168.93      132.58     13.50 o
  -5   8   6     7195.99     7262.93    280.43 o
  -4   8   6     5804.78     5792.25     53.12 o
  -3   8   6     5450.23     5968.02     55.48 o
  -2   8   6    12836.03    13767.18    221.04 o
  -1   8   6      832.54      783.25     22.14 o
   0   8   6     9848.92    10032.30    166.37 o
   1   8   6      159.81      112.71     22.33 o
   2   8   6     4342.23     4556.02    107.05 o
   3   8   6     1267.78     1258.66     49.30 o
   4   8   6      532.44      471.75     35.24 o
   5   8   6      716.29      676.12     44.53 o
 -10   9   6       14.17       39.78     24.08 o
  -9   9   6       10.18        9.18     22.26 o
  -8   9   6       35.33       59.92     15.35 o
  -7   9   6       23.46       46.36     16.20 o
  -6   9   6      559.16      498.92     17.89 o
  -5   9   6      326.91      286.94     31.95 o
  -4   9   6       11.21       58.97     31.44 o
  -3   9   6     1116.64     1277.28     35.85 o
  -2   9   6      292.92      222.02     18.12 o
  -1   9   6      643.42      650.74     28.31 o
   0   9   6       81.39      125.74     25.10 o
   1   9   6      893.41      973.02     37.48 o
   2   9   6        9.05       11.72     34.16 o
   3   9   6      126.88      146.03     26.96 o
   4   9   6       43.65      -14.98     37.36 o
   5   9   6       11.11       18.96     39.14 o
 -10  10   6      161.08      215.11     18.78 o
  -9  10   6      533.25      602.68     22.80 o
  -8  10   6      168.94      196.45     19.24 o
  -7  10   6     2376.58     2318.17     40.78 o
  -6  10   6       95.01      149.59     24.48 o
  -5  10   6     5047.89     4886.04    148.45 o
  -4  10   6     2071.88     1992.25     40.98 o
  -3  10   6     2649.12     2910.31     36.34 o
  -2  10   6     6459.11     6747.84    211.79 o
  -1  10   6      372.20      310.49     23.65 o
   0  10   6     5199.85     5317.88    101.29 o
   1  10   6      459.22      461.51     30.01 o
   2  10   6     2490.94     2528.27     72.75 o
   3  10   6      673.28      628.01     38.18 o
   4  10   6      317.09      297.79     32.83 o
   5  10   6      415.97      483.22     39.27 o
  -9  11   6      110.49      104.48     17.52 o
  -8  11   6     1099.66     1043.28     26.90 o
  -7  11   6       30.63       37.92     29.98 o
  -6  11   6     3693.89     3417.93     42.63 o
  -5  11   6      871.12      759.21     20.58 o
  -4  11   6     4146.93     4443.00     45.79 o
  -3  11   6     3730.49     4346.31     46.38 o
  -2  11   6     2339.36     2303.63     41.58 o
  -1  11   6     6245.17     6290.65    336.52 o
   0  11   6       51.75       84.14     22.29 o
   1  11   6     4567.94     4764.71    110.05 o
   2  11   6      636.78      704.02     38.02 o
   3  11   6     1231.08     1252.68     52.27 o
   4  11   6      669.88      673.40     44.46 o
   5  11   6       81.17       29.39     42.30 o
  -9  12   6       56.92       72.82     16.17 o
  -8  12   6        0.10      -23.00     23.00 o
  -7  12   6      108.43      150.34     15.07 o
  -6  12   6        0.13       12.11     22.86 o
  -5  12   6      171.31      170.12     14.74 o
  -4  12   6        1.86       17.69     19.75 o
  -3  12   6      624.69      598.98     20.04 o
  -2  12   6      365.83      367.14     18.34 o
  -1  12   6        8.73        5.27     19.76 o
   0  12   6      147.88      219.86     23.90 o
   1  12   6       74.05       88.22     28.24 o
   2  12   6       41.52        8.21     33.54 o
   3  12   6       48.64        9.06     38.32 o
   4  12   6       11.85       28.88     39.25 o
   5  12   6       41.71        9.36     42.67 o
  -9  13   6      197.23      210.05     19.51 o
  -8  13   6     1343.73     1332.71     31.23 o
  -7  13   6       12.30       -6.70     22.62 o
  -6  13   6     3925.51     3687.60     46.68 o
  -5  13   6      659.84      641.51     19.32 o
  -4  13   6     4413.23     4201.25     46.38 o
  -3  13   6     4105.51     4026.69     45.90 o
  -2  13   6     2286.12     2405.72     82.01 o
  -1  13   6     7114.12     7558.91    462.30 o
   0  13   6        1.42       -2.90     30.47 o
   1  13   6     5278.65     5581.58    135.27 o
   2  13   6      820.07      874.76     42.85 o
   3  13   6     1226.06     1186.43     54.48 o
   4  13   6      727.08      833.52     49.22 o
   5  13   6       74.70       61.38     32.40 o
  -9  14   6      166.72      152.39     26.93 o
  -8  14   6       35.98       32.56     19.28 o
  -7  14   6      615.42      566.02     24.08 o
  -6  14   6       51.36       62.22     17.20 o
  -5  14   6     1557.54     1460.40     27.86 o
  -4  14   6      254.44      269.35     31.64 o
  -3  14   6     1233.62     1262.36     30.48 o
  -2  14   6     2322.21     2502.04     37.58 o
  -1  14   6      100.92      111.54     17.14 o
   0  14   6     1320.67     1309.48     46.63 o
   1  14   6       76.14      120.88     27.96 o
   2  14   6      625.05      668.28     39.72 o
   3  14   6      123.11      243.45     29.76 o
   4  14   6      126.96      129.12     31.66 o
   5  14   6       82.92       87.92     33.58 o
  -9  15   6       89.33      121.91     18.07 o
  -8  15   6      411.66      413.70     22.14 o
  -7  15   6        5.09       28.53     24.59 o
  -6  15   6     1320.34     1291.63     62.50 o
  -5  15   6      100.29      116.05     16.53 o
  -4  15   6     1441.87     1361.06     27.32 o
  -3  15   6     2176.56     2075.27     33.50 o
  -2  15   6      417.95      464.94     46.17 o
  -1  15   6     1589.78     1731.19     58.93 o
   0  15   6       23.23       92.44     24.14 o
   1  15   6     1155.90     1195.86     50.59 o
   2  15   6      217.85      317.91     32.62 o
   3  15   6      277.74      345.74     35.54 o
   4  15   6      242.45      275.31     37.35 o
   5  15   6       17.10       26.69     31.80 o
  -9  16   6      375.97      418.53     21.89 o
  -8  16   6      140.10      140.49     17.41 o
  -7  16   6     1829.59     1661.37     33.73 o
  -6  16   6       81.63      127.07     15.63 o
  -5  16   6     3502.92     3228.34     44.35 o
  -4  16   6     1710.53     1556.02     29.37 o
  -3  16   6     2185.42     2159.53     34.94 o
  -2  16   6     4005.82     4361.56     91.41 o
  -1  16   6      423.44      412.02     23.80 o
   0  16   6     3884.82     4036.32    113.28 o
   1  16   6       66.69       67.04     26.94 o
   2  16   6     1880.18     1970.97     72.80 o
   3  16   6      632.50      672.62     44.20 o
   4  16   6      307.91      292.14     38.79 o
  -9  17   6        4.77      -10.01     24.89 o
  -8  17   6       14.46      -18.99     22.60 o
  -7  17   6        1.91        4.77     19.61 o
  -6  17   6        1.16        0.35     19.46 o
  -5  17   6        6.49       25.85     18.63 o
  -4  17   6      131.51      127.50     16.10 o
  -3  17   6        0.30       44.44     26.82 o
  -2  17   6       71.62       59.06     67.72 o
  -1  17   6      161.49      164.75     16.83 o
   0  17   6       12.82       18.33     40.21 o
   1  17   6        1.56      -23.81     37.48 o
   2  17   6        5.68       40.60     28.32 o
   3  17   6       51.97       33.51     29.04 o
   4  17   6        9.98       35.16     39.97 o
  -9  18   6      254.89      265.07     21.55 o
  -8  18   6       47.17       86.90     16.02 o
  -7  18   6     1112.71     1054.74     28.82 o
  -6  18   6       10.64      -26.21     49.61 o
  -5  18   6     2099.58     1963.30     65.72 o
  -4  18   6      956.26      934.02     25.50 o
  -3  18   6     1363.54     1229.59     28.65 o
  -2  18   6     2513.84     2536.69     40.61 o
  -1  18   6      183.04      193.50     17.36 o
   0  18   6     2930.46     3225.97    108.25 o
   1  18   6      147.58      162.83     31.11 o
   2  18   6     1378.28     1368.01     62.20 o
   3  18   6      443.06      417.75     40.65 o
   4  18   6      163.11      181.12     35.16 o
  -8  19   6      389.88      346.43     21.91 o
  -7  19   6        4.59      -18.35     22.13 o
  -6  19   6     1294.12     1145.13     31.58 o
  -5  19   6      183.70      169.58     17.68 o
  -4  19   6     1573.39     1470.59     53.00 o
  -3  19   6      918.35      917.22     26.26 o
  -2  19   6      462.64      474.92     20.76 o
  -1  19   6     1778.72     1827.44     39.11 o
   0  19   6        3.73       18.42     42.21 o
   1  19   6     1039.78     1062.15     54.47 o
   2  19   6      141.47      132.65     31.67 o
   3  19   6      488.82      462.61     41.01 o
   4  19   6      207.89      220.95     36.38 o
  -8  20   6        1.45      -26.18     26.18 o
  -7  20   6       97.75      118.20     40.14 o
  -6  20   6        1.16        8.75     19.58 o
  -5  20   6      207.46      215.30     17.47 o
  -4  20   6      295.89      271.56     20.45 o
  -3  20   6       30.38       54.40     16.76 o
  -2  20   6      215.23      238.23     18.32 o
  -1  20   6      137.63      108.73     49.19 o
   0  20   6      570.00      728.39     45.49 o
   1  20   6       75.79      106.14     32.23 o
   2  20   6      113.79      151.40     29.07 o
   3  20   6       69.32       43.38     45.21 o
   4  20   6        0.55       36.54     43.24 o
  -8  21   6      466.43      475.95     24.16 o
  -7  21   6       10.80       32.30     29.36 o
  -6  21   6     1236.42     1096.40     71.26 o
  -5  21   6      233.92      179.80     17.76 o
  -4  21   6     1714.35     1571.94     34.67 o
  -3  21   6     1861.86     1810.28     46.33 o
  -2  21   6      457.23      446.85     20.88 o
  -1  21   6     2800.23     2932.19     52.26 o
   0  21   6        1.01       54.38     28.26 o
   1  21   6     1754.50     1732.39     73.10 o
   2  21   6      235.44      200.49     33.53 o
   3  21   6      329.59      248.66     35.98 o
   4  21   6      207.96      160.69     37.91 o
  -8  22   6        7.42      -17.47     24.99 o
  -7  22   6      118.74       87.21     20.18 o
  -6  22   6        4.71       11.58     18.95 o
  -5  22   6      185.43      169.74     18.11 o
  -4  22   6        5.04      -10.15     24.01 o
  -3  22   6      340.52      333.17     22.29 o
  -2  22   6      305.82      333.76     34.86 o
  -1  22   6       44.33       30.36     27.24 o
   0  22   6      291.67      319.45     37.07 o
   1  22   6        0.06       11.76     39.05 o
   2  22   6      167.82      107.74     30.55 o
   3  22   6       20.27      -19.65     41.26 o
  -8  23   6      144.91      167.82     31.60 o
  -7  23   6        6.13      -23.86     23.86 o
  -6  23   6      589.15      570.36     24.48 o
  -5  23   6      215.04      177.98     19.39 o
  -4  23   6      451.98      462.34     23.38 o
  -3  23   6      704.13      787.71     56.43 o
  -2  23   6      165.42      137.03     20.32 o
  -1  23   6      774.92      795.93     28.02 o
   0  23   6        3.67       70.14     31.62 o
   1  23   6      662.71      604.27     41.62 o
   2  23   6      144.27      153.91     29.38 o
   3  23   6       95.49       91.98     31.06 o
  -7  24   6      393.93      347.21     45.31 o
  -6  24   6        9.11       23.55     24.62 o
  -5  24   6      765.98      651.10     26.49 o
  -4  24   6      457.00      404.94     41.10 o
  -3  24   6      597.63      548.65     29.07 o
  -2  24   6     1120.09     1141.02     32.79 o
  -1  24   6      176.61      132.09     23.86 o
   0  24   6     1208.42     1184.12     65.65 o
   1  24   6       10.04        3.73     34.87 o
   2  24   6      543.40      459.17     40.90 o
   3  24   6      181.30      174.92     33.32 o
  -7  25   6        4.27      -25.44     25.44 o
  -6  25   6        1.07       -2.47     22.18 o
  -5  25   6        4.95        7.69     25.60 o
  -4  25   6        0.04       16.35     20.03 o
  -3  25   6        2.01       11.10     24.07 o
  -2  25   6       11.57      -26.73     28.02 o
  -1  25   6        0.87        0.85     23.96 o
   0  25   6        2.21       42.01     31.07 o
   1  25   6       10.61       23.96     29.99 o
   2  25   6       16.35      -38.09     38.62 o
   3  25   6        2.62      -41.37     41.37 o
  -7  26   6      356.98      354.57     23.89 o
  -6  26   6       16.07        5.18     32.38 o
  -5  26   6      641.11      537.91     45.75 o
  -4  26   6      328.23      343.03     43.77 o
  -3  26   6      473.49      419.40     44.50 o
  -2  26   6      802.53      767.01     52.74 o
  -1  26   6       14.40       10.14     25.71 o
   0  26   6      858.37      635.44     42.01 o
   1  26   6       50.40       28.27     34.10 o
   2  26   6      327.41      284.42     35.72 o
  -6  27   6      252.98      171.05     20.78 o
  -5  27   6       45.20      -12.80     29.05 o
  -4  27   6      242.47      226.37     28.79 o
  -3  27   6      258.80      251.77     21.65 o
  -2  27   6       78.17       45.74     18.83 o
  -1  27   6      193.57      161.17     19.01 o
   0  27   6        5.17       24.60     34.15 o
   1  27   6      276.16      196.37     31.06 o
   2  27   6       19.95      -43.85     43.85 o
  -6  28   6       11.45       36.71     23.22 o
  -5  28   6       94.04       60.90     19.13 o
  -4  28   6       73.95      118.16     25.25 o
  -3  28   6       61.32       81.23     18.26 o
  -2  28   6      230.66      205.24     20.48 o
  -1  28   6        0.54        9.16     23.23 o
   0  28   6      157.80      196.13     39.69 o
   1  28   6       17.96       60.84     28.22 o
   2  28   6       39.24       34.69     41.50 o
  -6  29   6      203.14      192.37     28.33 o
  -5  29   6       32.89       20.87     26.24 o
  -4  29   6      380.48      334.93     60.34 o
  -3  29   6      312.34      280.93     42.61 o
  -2  29   6      189.73      145.19     37.81 o
  -1  29   6      742.33      686.02     71.17 o
   0  29   6        4.82        7.40     46.67 o
   1  29   6      354.24      232.65     44.20 o
  -5  30   6       22.45       -9.67     23.83 o
  -4  30   6        8.32       22.63     25.70 o
  -3  30   6       29.31       29.22     20.23 o
  -2  30   6        9.75        0.35     18.63 o
  -1  30   6        9.43       30.32     27.37 o
   0  30   6       35.59       36.14     25.86 o
   1  30   6        0.18      -11.92     53.38 o
  -4  31   6      163.74      133.72     20.77 o
  -3  31   6      175.81      163.51     33.20 o
  -2  31   6       39.70       39.53     20.20 o
  -1  31   6      252.60      244.83     24.24 o
   0  31   6        0.10       -9.79     36.27 o
  -3  32   6      162.93      159.90     33.05 o
  -2  32   6      284.67      234.09     34.12 o
  -1  32   6        5.12       -0.03     27.73 o
 -10   1   7      338.28      367.13     21.24 o
  -9   1   7      416.40      444.08     21.93 o
  -8   1   7     2189.24     2262.86     38.19 o
  -7   1   7        3.49       23.71     18.36 o
  -6   1   7     5209.89     5054.55    117.14 o
  -5   1   7      872.78      789.67     19.91 o
  -4   1   7     6789.42     6858.74     69.87 o
  -3   1   7     4130.94     4685.14     79.44 o
  -2   1   7     1898.35     1966.33     62.11 o
  -1   1   7     9393.59     9538.82    148.63 o
   0   1   7       30.17       80.55     24.49 o
   1   1   7     4697.69     5161.36    108.85 o
   2   1   7      802.32      800.39     38.35 o
   3   1   7     1273.36     1111.38     45.99 o
   4   1   7      613.91      516.03     35.99 o
   5   1   7       97.60       54.31     26.86 o
 -10   2   7      146.51      183.76     18.57 o
  -9   2   7      464.44      513.63     25.25 o
  -8   2   7      166.37      148.52     18.47 o
  -7   2   7     2136.97     2020.45     33.87 o
  -6   2   7       38.95       23.67     15.93 o
  -5   2   7     3647.12     3714.66     45.14 o
  -4   2   7      959.61     1135.55     23.74 o
  -3   2   7     2497.82     2444.62     42.07 o
  -2   2   7     4603.21     4604.51     72.01 o
  -1   2   7      349.03      361.86     29.90 o
   0   2   7     4393.54     5359.55    103.37 o
   1   2   7      266.83      235.75     28.70 o
   2   2   7     1531.77     1357.01     49.32 o
   3   2   7      449.51      366.13     31.46 o
   4   2   7      125.47       76.09     25.95 o
   5   2   7      172.28       28.05     41.74 o
 -10   3   7       45.65       37.65     19.36 o
  -9   3   7       98.72      129.52     18.22 o
  -8   3   7      368.26      371.44     19.52 o
  -7   3   7        0.08        6.12     24.34 o
  -6   3   7      918.67      891.63     40.28 o
  -5   3   7      368.78      340.09     18.14 o
  -4   3   7     1601.40     1584.61     27.22 o
  -3   3   7     1771.71     1738.65     34.50 o
  -2   3   7      476.99      505.70     22.57 o
  -1   3   7     2292.25     2506.29     59.42 o
   0   3   7        0.01        4.49     40.22 o
   1   3   7      843.98      867.95     37.39 o
   2   3   7       90.96      102.38     25.28 o
   3   3   7      251.75      223.86     27.53 o
   4   3   7      197.51      170.86     27.47 o
   5   3   7       18.46       59.14     25.60 o
 -10   4   7      292.48      309.84     20.77 o
  -9   4   7      939.27     1012.62     41.80 o
  -8   4   7      323.61      354.99     37.77 o
  -7   4   7     3765.70     3690.26    174.87 o
  -6   4   7      222.21      181.50     29.06 o
  -5   4   7     7906.96     8011.47    234.27 o
  -4   4   7     2642.40     2873.16     37.62 o
  -3   4   7     6230.94     6415.68    135.58 o
  -2   4   7    10503.67    10643.74    110.76 o
  -1   4   7      449.38      480.20     29.18 o
   0   4   7     6341.77     7658.29    136.25 o
   1   4   7      228.09      219.14     25.77 o
   2   4   7     2924.12     2739.50     75.66 o
   3   4   7      983.44      907.22     43.63 o
   4   4   7      415.11      387.44     33.14 o
   5   4   7      489.71      486.36     36.55 o
 -10   5   7       29.34       22.00     19.77 o
  -9   5   7       39.79       40.73     19.77 o
  -8   5   7      145.10      148.16     16.25 o
  -7   5   7       21.74       11.93     44.09 o
  -6   5   7      853.94      841.20     36.53 o
  -5   5   7      127.36      128.62     15.60 o
  -4   5   7      405.65      485.73     17.24 o
  -3   5   7      641.65      770.97     56.97 o
  -2   5   7      149.48      160.25     18.46 o
  -1   5   7      121.84      170.87     21.16 o
   0   5   7      126.60      171.99     30.01 o
   1   5   7      677.15      762.62     35.33 o
   2   5   7       58.25       59.13     25.62 o
   3   5   7      141.18      156.25     27.38 o
   4   5   7       57.31       45.46     26.17 o
   5   5   7       10.58       -8.57     38.96 o
 -10   6   7      190.19      207.33     35.81 o
  -9   6   7      613.04      633.56     67.16 o
  -8   6   7      108.85      132.81     17.03 o
  -7   6   7     2074.85     2137.96     47.71 o
  -6   6   7      230.13      254.09     33.69 o
  -5   6   7     2969.72     2831.81    152.14 o
  -4   6   7     1854.84     1815.59     61.51 o
  -3   6   7     2854.33     3117.42     41.57 o
  -2   6   7     5771.58     5950.68     66.83 o
  -1   6   7      231.32      235.67     26.57 o
   0   6   7     4922.58     5887.35    113.49 o
   1   6   7       46.15       16.68     36.02 o
   2   6   7     1754.00     1559.72     55.26 o
   3   6   7      523.55      494.72     35.09 o
   4   6   7      295.15      274.35     32.36 o
   5   6   7      289.65      302.74     36.70 o
 -10   7   7      219.02      251.11     32.23 o
  -9   7   7      247.45      233.67     19.30 o
  -8   7   7     1546.86     1482.20     31.53 o
  -7   7   7        7.29        7.82     25.29 o
  -6   7   7     3562.97     3457.24    205.23 o
  -5   7   7      290.89      294.88     18.61 o
  -4   7   7     5233.14     5466.49     56.50 o
  -3   7   7     5568.45     5845.18    112.30 o
  -2   7   7     1817.73     1831.57     36.65 o
  -1   7   7     5329.75     5169.42     98.34 o
   0   7   7        0.93        6.05     35.32 o
   1   7   7     3760.75     3753.19     90.71 o
   2   7   7      351.54      344.19     30.75 o
   3   7   7      867.62      761.96     41.94 o
   4   7   7      523.01      495.24     37.61 o
   5   7   7       67.87       15.89     45.22 o
 -10   8   7        4.95       24.69     19.14 o
  -9   8   7       21.37       17.62     22.10 o
  -8   8   7        2.92      -24.13     24.13 o
  -7   8   7       63.11      121.60     13.55 o
  -6   8   7       43.92       43.95     15.96 o
  -5   8   7        8.28       24.99     18.67 o
  -4   8   7       44.91       82.20     20.31 o
  -3   8   7      214.36      287.18     25.14 o
  -2   8   7      182.20      226.64     17.19 o
  -1   8   7        7.80       31.47     24.96 o
   0   8   7      280.11      332.16     28.06 o
   1   8   7       13.92      -20.48     37.94 o
   2   8   7        9.88       14.21     23.68 o
   3   8   7       18.70       18.40     34.28 o
   4   8   7       24.00       20.65     40.38 o
 -10   9   7      206.35      231.68     47.86 o
  -9   9   7      213.94      253.33     37.19 o
  -8   9   7     1664.57     1656.79     32.91 o
  -7   9   7        7.80       19.48     13.16 o
  -6   9   7     3670.94     3619.86    151.44 o
  -5   9   7      890.00      907.95     21.50 o
  -4   9   7     5390.19     5251.27     54.94 o
  -3   9   7     5919.19     6265.10     64.52 o
  -2   9   7     1854.27     1901.04     34.41 o
  -1   9   7     7496.35     7348.69    133.52 o
   0   9   7        0.61        3.03     30.16 o
   1   9   7     4551.43     4514.19    111.61 o
   2   9   7      632.02      626.59     38.65 o
   3   9   7      835.33      847.38     46.65 o
   4   9   7      553.95      495.00     39.99 o
  -9  10   7      270.25      261.45     19.28 o
  -8  10   7       19.62       15.54     21.72 o
  -7  10   7      903.47      862.66     52.18 o
  -6  10   7        0.84        8.78     20.88 o
  -5  10   7     1287.97     1379.23     57.91 o
  -4  10   7      583.32      617.86     21.05 o
  -3  10   7     1770.09     1739.52     32.46 o
  -2  10   7     2488.79     2313.20     38.63 o
  -1  10   7      102.78      128.70     26.10 o
   0  10   7     1433.13     1680.91     53.84 o
   1  10   7        2.04       34.79     37.99 o
   2  10   7      887.76      838.98     43.82 o
   3  10   7      194.65      189.30     30.31 o
   4  10   7       91.09       93.85     31.40 o
  -9  11   7       35.07       27.30     22.72 o
  -8  11   7      401.66      367.41     19.72 o
  -7  11   7       10.28       -8.45     22.80 o
  -6  11   7     1185.87     1221.04     28.09 o
  -5  11   7      469.47      448.76     19.95 o
  -4  11   7     1449.03     1541.03     29.83 o
  -3  11   7     1633.17     1815.23     39.37 o
  -2  11   7      353.73      305.30     28.80 o
  -1  11   7     2032.34     1885.81     54.27 o
   0  11   7       27.44       31.35     34.84 o
   1  11   7     1105.64     1210.28     50.23 o
   2  11   7      217.61      312.09     32.42 o
   3  11   7      251.98      319.02     33.98 o
   4  11   7      172.02      175.64     35.06 o
  -9  12   7      447.38      403.27     22.02 o
  -8  12   7       64.85       62.86     22.75 o
  -7  12   7     2438.70     2335.04     66.62 o
  -6  12   7       41.91       18.10     19.79 o
  -5  12   7     4095.37     4216.06     57.18 o
  -4  12   7     3401.92     3448.03     84.71 o
  -3  12   7     2546.06     2520.61     38.22 o
  -2  12   7     3841.82     3985.84     53.21 o
  -1  12   7      423.65      370.25     28.30 o
   0  12   7     4155.54     4487.16    114.47 o
   1  12   7       58.81       75.39     27.11 o
   2  12   7     2192.98     2254.15     82.70 o
   3  12   7      614.66      661.83     45.70 o
   4  12   7      285.63      300.44     40.73 o
  -9  13   7       13.27       18.33     22.69 o
  -8  13   7       24.33       26.83     24.04 o
  -7  13   7        0.89      -19.41     24.29 o
  -6  13   7       40.27       58.03     40.03 o
  -5  13   7        0.93      -20.13     23.56 o
  -4  13   7      408.26      401.70     20.05 o
  -3  13   7      204.30      203.22     18.11 o
  -2  13   7       45.28       64.55     16.77 o
  -1  13   7      109.53      134.72     22.67 o
   0  13   7       17.71       32.69     41.10 o
   1  13   7       33.88       50.72     25.33 o
   2  13   7        4.03        4.02     42.56 o
   3  13   7       29.82       68.58     29.76 o
   4  13   7       11.55       14.70     46.10 o
  -9  14   7      318.69      346.95     21.20 o
  -8  14   7       48.31       57.17     14.48 o
  -7  14   7     1443.89     1294.59     30.40 o
  -6  14   7       30.21       21.87     16.63 o
  -5  14   7     2532.31     2649.37     39.28 o
  -4  14   7     1702.98     1855.75     33.45 o
  -3  14   7     1187.85     1154.12     72.70 o
  -2  14   7     3097.24     3273.13     51.76 o
  -1  14   7      171.61      146.00     24.78 o
   0  14   7     3596.66     3707.42    112.61 o
   1  14   7      188.86      184.67     32.06 o
   2  14   7     1295.13     1430.55     67.20 o
   3  14   7      329.71      385.58     39.62 o
   4  14   7      153.94      151.51     37.55 o
  -9  15   7       70.22       79.81     35.94 o
  -8  15   7      553.64      460.80     21.65 o
  -7  15   7       28.95       54.35     21.76 o
  -6  15   7     1953.51     1765.90     33.77 o
  -5  15   7      319.61      308.67     18.40 o
  -4  15   7     2069.57     2111.46     66.89 o
  -3  15   7     1930.52     2087.44     38.72 o
  -2  15   7      415.71      384.09     21.53 o
  -1  15   7     2201.63     1993.76     64.90 o
   0  15   7        7.71      -39.38     39.38 o
   1  15   7     2020.62     2267.36     89.60 o
   2  15   7      255.60      325.09     39.28 o
   3  15   7      366.29      327.86     40.02 o
   4  15   7      184.10      176.48     37.87 o
  -9  16   7       28.64       58.58     35.24 o
  -8  16   7        0.60       18.08     59.79 o
  -7  16   7       91.11      121.30     15.78 o
  -6  16   7        3.39       31.35     26.25 o
  -5  16   7      252.94      253.29     17.79 o
  -4  16   7      216.39      217.29     19.02 o
  -3  16   7       88.22      155.93     18.18 o
  -2  16   7      315.76      379.27     20.38 o
  -1  16   7       42.22       15.71     34.66 o
   0  16   7      378.73      423.27     34.28 o
   1  16   7      106.78      153.42     35.76 o
   2  16   7       38.08        0.00     47.37 o
   3  16   7       35.95       39.92     32.96 o
   4  16   7        1.76      -15.96     46.05 o
  -9  17   7       91.90       69.45     39.26 o
  -8  17   7      691.64      592.18     31.28 o
  -7  17   7        0.45      -10.24     31.86 o
  -6  17   7     1959.70     1789.38     35.73 o
  -5  17   7      507.81      488.77     42.11 o
  -4  17   7     1862.06     1886.21     35.69 o
  -3  17   7     2494.62     2628.41     43.08 o
  -2  17   7      734.68      697.23     25.12 o
  -1  17   7     3180.52     2930.10     97.29 o
   0  17   7       13.31       13.08     27.37 o
   1  17   7     2412.35     2685.72    113.15 o
   2  17   7      286.88      357.13     39.05 o
   3  17   7      428.69      447.63     45.85 o
  -8  18   7       13.90       17.01     26.74 o
  -7  18   7      235.68      176.02     16.76 o
  -6  18   7       16.11       24.02     19.03 o
  -5  18   7      429.55      434.08     20.97 o
  -4  18   7      115.60      144.75     18.25 o
  -3  18   7      284.91      235.10     20.45 o
  -2  18   7      407.86      400.24     22.12 o
  -1  18   7       94.12       94.57     26.23 o
   0  18   7      762.31      771.76     50.21 o
   1  18   7        5.14       43.37     49.50 o
   2  18   7      222.91      331.72     38.22 o
   3  18   7       54.34       40.36     50.04 o
  -8  19   7      202.53      220.78     18.74 o
  -7  19   7        0.31       20.49     16.95 o
  -6  19   7      719.82      701.13     29.72 o
  -5  19   7      209.59      193.26     19.69 o
  -4  19   7      676.75      664.37     25.49 o
  -3  19   7      922.27      843.14     27.85 o
  -2  19   7      172.70      207.88     34.91 o
  -1  19   7      879.05      910.99     47.04 o
   0  19   7        2.50       20.47     41.80 o
   1  19   7      526.63      625.89     49.13 o
   2  19   7      100.92       83.61     34.51 o
   3  19   7      195.19      249.12     38.19 o
  -8  20   7       43.45       57.55     24.23 o
  -7  20   7      683.62      556.51     23.58 o
  -6  20   7       58.28       37.34     27.27 o
  -5  20   7     1532.21     1387.46     63.78 o
  -4  20   7      841.15      846.49     27.24 o
  -3  20   7      980.05      940.01     28.27 o
  -2  20   7     1937.23     2005.53     42.74 o
  -1  20   7      150.87      141.47     24.98 o
   0  20   7     1721.99     2001.96    102.35 o
   1  20   7       37.99      -44.05     47.97 o
   2  20   7      653.22      664.68     53.03 o
   3  20   7      207.18      216.09     38.55 o
  -8  21   7        0.73      -22.90     22.90 o
  -7  21   7        0.04       -1.54     23.46 o
  -6  21   7        0.04       12.40     18.70 o
  -5  21   7        2.42      -10.92     24.96 o
  -4  21   7        4.81       42.28     19.60 o
  -3  21   7        1.27        7.12     23.56 o
  -2  21   7       15.54      -49.26     49.26 o
  -1  21   7        6.04       28.93     31.48 o
   0  21   7        3.40       70.31     35.36 o
   1  21   7        3.52       35.03     48.46 o
   2  21   7        0.82       27.04     31.56 o
   3  21   7        1.55        5.16     45.59 o
  -8  22   7       27.87       -2.58     27.59 o
  -7  22   7      479.55      461.28     32.20 o
  -6  22   7       14.26       -0.26     33.20 o
  -5  22   7     1094.68      989.93     83.45 o
  -4  22   7      478.78      439.90     23.33 o
  -3  22   7      571.29      605.24     53.65 o
  -2  22   7     1530.62     1615.68     39.82 o
  -1  22   7       43.16       55.94     24.77 o
   0  22   7     1070.63     1360.85     85.75 o
   1  22   7       58.39      114.17     36.81 o
   2  22   7      403.29      364.00     42.39 o
  -7  23   7        0.09       -3.92     22.08 o
  -6  23   7      344.75      275.16     27.62 o
  -5  23   7      103.54      115.13     18.57 o
  -4  23   7      497.86      481.60     28.39 o
  -3  23   7      437.17      376.99     24.34 o
  -2  23   7      109.21      110.52     55.06 o
  -1  23   7      644.13      639.11     46.32 o
   0  23   7       20.85      111.45     35.13 o
   1  23   7      395.86      392.46     46.75 o
   2  23   7       17.38      -24.14     44.34 o
  -7  24   7       68.46       83.65     17.23 o
  -6  24   7        8.62       25.46     16.65 o
  -5  24   7      157.02      151.11     19.59 o
  -4  24   7       64.46       51.53     25.04 o
  -3  24   7       44.01       29.24     27.64 o
  -2  24   7      125.56      122.12     19.40 o
  -1  24   7       14.68       23.76     43.90 o
   0  24   7      105.80      132.12     42.08 o
   1  24   7       17.24       71.11     31.24 o
   2  24   7       39.91       48.24     30.01 o
  -7  25   7        0.58       -3.19     27.22 o
  -6  25   7      443.56      404.86     24.40 o
  -5  25   7       90.35       60.08     25.38 o
  -4  25   7      644.67      578.85     29.36 o
  -3  25   7      537.92      540.53     26.90 o
  -2  25   7      319.28      275.75     23.40 o
  -1  25   7     1074.02     1168.35     70.79 o
   0  25   7        0.08       19.68     51.58 o
   1  25   7      470.50      451.95     46.24 o
   2  25   7       58.33       27.39     29.85 o
  -6  26   7        2.52       25.12     25.76 o
  -5  26   7       52.29       42.45     23.92 o
  -4  26   7       12.46        5.44     54.40 o
  -3  26   7      114.40      109.61     43.59 o
  -2  26   7      155.66      158.98     27.98 o
  -1  26   7       14.96       13.79     41.33 o
   0  26   7       72.38       93.36     40.20 o
   1  26   7        0.02        2.28     40.50 o
  -6  27   7      274.60      252.44     22.30 o
  -5  27   7       46.08       25.32     27.15 o
  -4  27   7      257.71      265.69     28.55 o
  -3  27   7      213.38      228.63     23.15 o
  -2  27   7       66.68       28.81     22.60 o
  -1  27   7      275.26      233.05     35.32 o
   0  27   7        2.82       -5.79     53.29 o
   1  27   7      199.00       80.26     30.13 o
  -6  28   7       12.30      -16.20     34.03 o
  -5  28   7      284.60      258.67     22.86 o
  -4  28   7      110.54      110.58     31.67 o
  -3  28   7      248.55      226.95     21.77 o
  -2  28   7      345.20      342.51     26.10 o
  -1  28   7       41.57       54.30     26.71 o
   0  28   7      306.85      367.12     49.50 o
  -5  29   7        4.33        3.21     29.54 o
  -4  29   7        0.03       -9.38     30.97 o
  -3  29   7        1.21       -9.89     41.13 o
  -2  29   7        1.25      -10.10     28.32 o
  -1  29   7       16.26      -22.38     39.01 o
   0  29   7        6.75       -7.21     46.18 o
  -4  30   7      113.38       85.35     41.28 o
  -3  30   7       97.32       86.94     19.45 o
  -2  30   7      189.36      190.09     23.16 o
  -1  30   7       12.25       35.76     47.73 o
  -3  31   7       46.82       -0.20     22.91 o
  -2  31   7       35.56       -7.08     27.95 o
 -10   0   8      248.30      306.94     41.56 o
  -9   0   8      902.24      907.12     28.39 o
  -8   0   8      155.82      187.62     16.68 o
  -7   0   8     3110.01     3149.76     81.21 o
  -6   0   8      173.41      163.11     14.58 o
  -5   0   8     5985.65     5708.80     66.71 o
  -4   0   8     2802.48     2752.30     40.76 o
  -3   0   8     3377.57     3726.95     51.76 o
  -2   0   8     6215.69     6374.02    112.24 o
  -1   0   8       93.69      121.07     27.62 o
   0   0   8     5222.96     6608.69    129.77 o
   1   0   8      121.79      192.15     28.40 o
   2   0   8     1640.77     1482.03     54.29 o
   3   0   8      488.27      453.65     33.40 o
   4   0   8      405.60      442.79     34.59 o
 -10   1   8       33.75       11.92     44.77 o
  -9   1   8       27.83       16.91     20.52 o
  -8   1   8      224.31      239.95     17.67 o
  -7   1   8        0.23       13.36     16.04 o
  -6   1   8      606.52      577.35     19.87 o
  -5   1   8      104.49      142.65     21.01 o
  -4   1   8      907.50      842.09     22.89 o
  -3   1   8      785.07      723.76     24.25 o
  -2   1   8      117.49      208.87     28.60 o
  -1   1   8      778.98     1070.03     42.72 o
   0   1   8        4.49      -13.28     44.89 o
   1   1   8      576.50      592.69     34.69 o
   2   1   8       66.88       70.41     26.70 o
   3   1   8      141.56      137.00     27.07 o
   4   1   8       64.44       16.12     39.61 o
 -10   2   8      145.74      146.95     19.18 o
  -9   2   8      475.38      509.88     22.56 o
  -8   2   8      129.23      149.12     17.70 o
  -7   2   8     1647.93     1709.71     52.73 o
  -6   2   8      214.93      220.76     16.57 o
  -5   2   8     2616.64     2534.02     66.09 o
  -4   2   8     1346.09     1434.26     29.32 o
  -3   2   8     1473.42     1477.52     31.06 o
  -2   2   8     3297.24     3258.04     72.36 o
  -1   2   8      371.73      436.45     35.19 o
   0   2   8     3322.83     4157.29     94.08 o
   1   2   8       92.85      154.26     28.65 o
   2   2   8      862.03      723.10     40.47 o
   3   2   8      266.15      239.79     30.61 o
   4   2   8      142.41      164.58     28.35 o
 -10   3   8      232.57      235.26     19.96 o
  -9   3   8      196.14      196.13     18.65 o
  -8   3   8     1534.05     1540.41     76.27 o
  -7   3   8        2.95       46.84     24.41 o
  -6   3   8     2936.43     2914.79     65.76 o
  -5   3   8      625.87      704.64     30.26 o
  -4   3   8     4456.26     4326.83     54.91 o
  -3   3   8     3700.80     3682.25     52.51 o
  -2   3   8     1169.45     1320.08     45.51 o
  -1   3   8     5870.01     6584.95    124.17 o
   0   3   8        6.69       71.84     25.99 o
   1   3   8     3044.91     3051.41     81.82 o
   2   3   8      410.13      425.89     32.17 o
   3   3   8      635.50      638.36     39.02 o
   4   3   8      329.77      261.32     34.90 o
 -10   4   8        0.43       24.56     30.45 o
  -9   4   8        1.43       22.13     21.62 o
  -8   4   8       16.27        9.91     25.14 o
  -7   4   8       16.50       22.17     17.73 o
  -6   4   8       37.51       10.32     39.20 o
  -5   4   8       23.10       41.85     23.63 o
  -4   4   8       27.50       13.47     16.18 o
  -3   4   8       19.38       -8.05     23.36 o
  -2   4   8       26.04       51.54     22.04 o
  -1   4   8       97.50      111.43     32.02 o
   0   4   8       52.35       83.65     25.91 o
   1   4   8       50.37      -35.46     42.52 o
   2   4   8        0.11      -19.46     34.77 o
   3   4   8        4.20      -36.32     36.32 o
   4   4   8        0.06       29.77     36.22 o
 -10   5   8      231.07      255.49     20.04 o
  -9   5   8      254.70      261.14     19.17 o
  -8   5   8     1587.14     1540.59     32.93 o
  -7   5   8        9.48       40.19     13.22 o
  -6   5   8     3716.43     3882.42     64.36 o
  -5   5   8     1220.08     1336.39     33.07 o
  -4   5   8     3799.48     3705.44    167.38 o
  -3   5   8     3442.44     3535.11     74.89 o
  -2   5   8     1459.15     1390.87     45.77 o
  -1   5   8     5519.37     5922.76    116.41 o
   0   5   8       24.45       77.11     25.48 o
   1   5   8     2972.26     3058.22     82.83 o
   2   5   8      464.08      516.73     35.03 o
   3   5   8      530.66      484.63     38.02 o
   4   5   8      306.50      255.19     36.48 o
 -10   6   8      107.80      121.34     28.68 o
  -9   6   8      328.20      338.03     60.12 o
  -8   6   8       24.27       38.26     18.96 o
  -7   6   8     1007.52      978.64     61.14 o
  -6   6   8       30.94       39.28     18.79 o
  -5   6   8     1686.78     1754.05     34.64 o
  -4   6   8     1312.08     1388.36     80.70 o
  -3   6   8     1111.11     1112.42     80.71 o
  -2   6   8     2175.95     2057.07     55.83 o
  -1   6   8      204.78      258.75     31.57 o
   0   6   8     1978.52     2243.05     67.11 o
   1   6   8       37.90       32.91     40.31 o
   2   6   8      692.64      708.90     41.02 o
   3   6   8      141.53      106.77     29.34 o
   4   6   8       98.53       87.43     31.39 o
 -10   7   8       63.00       83.81     23.95 o
  -9   7   8       94.35      120.92     32.58 o
  -8   7   8      308.74      300.94     18.81 o
  -7   7   8        5.60        3.04     22.45 o
  -6   7   8     1402.58     1399.46     42.68 o
  -5   7   8      336.32      351.99     20.25 o
  -4   7   8      727.10      808.60     24.80 o
  -3   7   8      689.94      713.03     24.06 o
  -2   7   8      364.67      277.99     29.30 o
  -1   7   8     1138.53     1367.96     48.35 o
   0   7   8       15.19       66.92     28.61 o
   1   7   8      441.17      489.76     36.30 o
   2   7   8       76.77      127.68     28.47 o
   3   7   8      136.96      134.75     30.29 o
   4   7   8       73.56       92.41     30.63 o
  -9   8   8      564.00      522.26     23.05 o
  -8   8   8      112.88      107.97     28.39 o
  -7   8   8     2421.07     2339.66    126.65 o
  -6   8   8       55.24       56.33     13.53 o
  -5   8   8     4884.15     5240.08    119.63 o
  -4   8   8     2463.85     2805.60     41.61 o
  -3   8   8     2550.75     2356.13     40.27 o
  -2   8   8     3944.05     3727.19     80.47 o
  -1   8   8      512.57      633.10     32.92 o
   0   8   8     3980.50     4691.16    112.98 o
   1   8   8      199.71      268.04     28.56 o
   2   8   8     1468.29     1388.23     59.48 o
   3   8   8      389.75      450.74     37.60 o
   4   8   8      200.43      207.74     34.58 o
  -9   9   8        0.96       23.45     22.89 o
  -8   9   8       51.89       27.23     14.93 o
  -7   9   8        2.27       17.53     16.66 o
  -6   9   8      187.10      202.82     15.11 o
  -5   9   8       73.46       87.54     17.98 o
  -4   9   8      356.51      394.48     54.90 o
  -3   9   8      380.90      379.61     32.80 o
  -2   9   8       53.10       56.98     23.50 o
  -1   9   8      136.33      168.71     26.78 o
   0   9   8       25.72      -32.83     45.41 o
   1   9   8      262.26      245.33     30.70 o
   2   9   8       20.69       39.64     28.95 o
   3   9   8       34.39       66.32     30.09 o
   4   9   8        9.08       23.43     30.08 o
  -9  10   8      389.35      426.40     20.85 o
  -8  10   8       90.83       92.46     16.17 o
  -7  10   8     1520.10     1466.91     79.22 o
  -6  10   8       26.37       32.96     21.37 o
  -5  10   8     2107.59     2204.78     40.86 o
  -4  10   8     1091.07     1161.98     41.20 o
  -3  10   8     1612.40     1637.73     38.32 o
  -2  10   8     2581.42     2472.78     64.04 o
  -1  10   8      266.37      280.63     28.46 o
   0  10   8     2616.21     2994.44     89.56 o
   1  10   8      122.54      181.94     29.65 o
   2  10   8      776.04      847.10     49.64 o
   3  10   8      245.02      262.46     34.07 o
  -9  11   8      130.54      123.92     26.49 o
  -8  11   8      720.63      661.62     25.85 o
  -7  11   8       11.21       15.97     21.21 o
  -6  11   8     2340.40     2392.77    134.26 o
  -5  11   8      295.49      338.63     22.29 o
  -4  11   8     2146.25     2236.43     37.93 o
  -3  11   8     2761.79     2761.35     44.96 o
  -2  11   8      595.11      524.34     32.02 o
  -1  11   8     1955.54     1855.98     61.46 o
   0  11   8       10.71      -39.65     39.65 o
   1  11   8     1623.67     1636.66     68.59 o
   2  11   8      152.71      188.85     32.94 o
   3  11   8      323.79      286.39     39.08 o
  -9  12   8       37.14       68.37     32.25 o
  -8  12   8        2.39      -20.61     23.43 o
  -7  12   8      100.35      115.20     15.90 o
  -6  12   8        0.15      -17.53     25.90 o
  -5  12   8       80.78       68.98     15.28 o
  -4  12   8       16.46      -16.58     25.69 o
  -3  12   8      107.04      154.30     20.06 o
  -2  12   8      163.23      227.78     24.09 o
  -1  12   8        9.69       26.66     36.79 o
   0  12   8       56.39       45.57     27.46 o
   1  12   8       22.97       18.32     46.74 o
   2  12   8       28.29       34.01     45.63 o
   3  12   8       19.36       29.71     42.47 o
  -9  13   8      170.00      162.80     18.54 o
  -8  13   8     1012.77      945.09     28.16 o
  -7  13   8        3.11      -18.42     20.32 o
  -6  13   8     2388.66     2363.17    112.95 o
  -5  13   8      310.79      355.00     19.00 o
  -4  13   8     2256.65     2317.59     40.01 o
  -3  13   8     2423.82     2407.74     59.74 o
  -2  13   8      858.77      844.47     37.85 o
  -1  13   8     2565.50     2571.68     83.91 o
   0  13   8        0.77       -1.89     37.09 o
   1  13   8     1712.00     1738.75     80.17 o
   2  13   8      198.30      257.20     36.07 o
   3  13   8      390.30      392.86     44.49 o
  -9  14   8      135.70      128.38     17.86 o
  -8  14   8        9.87      -19.34     23.86 o
  -7  14   8      314.90      300.74     18.04 o
  -6  14   8        0.14       -8.34     24.53 o
  -5  14   8      762.53      777.62     25.10 o
  -4  14   8      214.07      262.37     20.16 o
  -3  14   8      524.96      519.75     24.65 o
  -2  14   8      689.44      565.49     33.32 o
  -1  14   8      171.76      154.18     28.36 o
   0  14   8      759.47      936.01     52.01 o
   1  14   8       17.99      -40.07     46.95 o
   2  14   8      267.86      214.75     39.16 o
   3  14   8       63.75       73.02     35.46 o
  -9  15   8       27.15        9.56     19.12 o
  -8  15   8      280.26      274.31     19.47 o
  -7  15   8       14.61       -9.68     22.47 o
  -6  15   8      660.42      671.61     24.61 o
  -5  15   8       62.71       66.67     18.48 o
  -4  15   8      914.95      928.92     28.02 o
  -3  15   8      821.14      839.57     28.38 o
  -2  15   8      142.90      127.80     27.20 o
  -1  15   8      779.57      750.82     42.62 o
   0  15   8       17.69       21.83     44.03 o
   1  15   8      469.05      566.54     47.26 o
   2  15   8       62.54       99.40     37.00 o
   3  15   8      131.51      163.21     38.07 o
  -9  16   8      315.26      260.22     20.73 o
  -8  16   8       49.11       48.79     15.00 o
  -7  16   8     1086.37      966.74     28.66 o
  -6  16   8        4.87        9.18     34.48 o
  -5  16   8     2273.27     2144.18     40.35 o
  -4  16   8      743.39      728.96     48.52 o
  -3  16   8     1119.87     1114.52     31.60 o
  -2  16   8     1946.17     1880.58     68.28 o
  -1  16   8      120.71      145.60     24.85 o
   0  16   8     1412.23     1572.10     82.72 o
   1  16   8       47.37       50.96     34.94 o
   2  16   8      752.32      838.88     62.88 o
   3  16   8      165.16      180.81     38.64 o
  -8  17   8        7.48       32.31     40.81 o
  -7  17   8        0.39      -19.06     40.74 o
  -6  17   8       24.19       15.30     21.06 o
  -5  17   8        4.16       -3.72     26.08 o
  -4  17   8       68.09        3.08     20.59 o
  -3  17   8        8.83       41.91     17.81 o
  -2  17   8        0.88       19.02     25.94 o
  -1  17   8        3.55       14.68     31.55 o
   0  17   8        6.09       14.94     49.97 o
   1  17   8        5.73      -47.88     47.88 o
   2  17   8        1.13       41.02     50.37 o
   3  17   8       14.15      -17.36     51.70 o
  -8  18   8       41.43       35.19     18.68 o
  -7  18   8      677.96      638.84     25.06 o
  -6  18   8        4.51       30.68     15.13 o
  -5  18   8     1259.67     1138.25     46.64 o
  -4  18   8      746.28      726.14     26.72 o
  -3  18   8      582.27      599.67     26.29 o
  -2  18   8     1434.02     1460.70     63.77 o
  -1  18   8       41.42       43.02     24.63 o
   0  18   8      979.77     1185.72     75.87 o
   1  18   8       24.67       26.46     53.70 o
   2  18   8      362.67      415.13     50.55 o
  -8  19   8      266.59      222.92     33.27 o
  -7  19   8       10.14       13.75     22.31 o
  -6  19   8      663.36      562.11     24.58 o
  -5  19   8       54.85       98.82     17.40 o
  -4  19   8      773.78      707.81     27.61 o
  -3  19   8      571.10      572.93     26.12 o
  -2  19   8      221.83      272.26     29.56 o
  -1  19   8      783.46      804.26     51.95 o
   0  19   8       12.04       13.96     46.41 o
   1  19   8      488.31      444.87     52.93 o
   2  19   8       28.20       46.31     38.67 o
  -8  20   8        1.74      -11.10     21.92 o
  -7  20   8      100.20       93.53     17.23 o
  -6  20   8       18.78      -21.10     30.08 o
  -5  20   8       85.59      104.07     18.07 o
  -4  20   8      117.75      130.30     20.09 o
  -3  20   8       54.84       70.25     49.74 o
  -2  20   8       96.08       97.68     28.05 o
  -1  20   8        1.85       18.96     39.59 o
   0  20   8      125.76      207.86     38.62 o
   1  20   8       17.88       55.50     38.90 o
   2  20   8       26.80       29.59     51.03 o
  -8  21   8      317.05      296.49     35.69 o
  -7  21   8        3.89        6.85     20.93 o
  -6  21   8      809.42      713.54     27.54 o
  -5  21   8      170.06      174.14     24.13 o
  -4  21   8      827.94      783.50     32.13 o
  -3  21   8      634.29      620.18     28.77 o
  -2  21   8      437.43      436.05     36.98 o
  -1  21   8     1198.96     1145.82     74.94 o
   0  21   8        3.19      -23.11     49.39 o
   1  21   8      643.58      845.07     71.95 o
   2  21   8      116.85      110.96     40.65 o
  -7  22   8       99.28       70.44     19.32 o
  -6  22   8        1.37      -25.94     25.94 o
  -5  22   8      122.73       80.80     18.87 o
  -4  22   8       26.09       19.59     21.17 o
  -3  22   8      130.00      139.31     35.28 o
  -2  22   8       88.26      123.23     26.21 o
  -1  22   8       43.59       32.17     29.16 o
   0  22   8      123.43      208.28     39.88 o
   1  22   8        0.01       78.15     36.56 o
  -7  23   8        2.12        8.04     22.54 o
  -6  23   8      333.38      344.95     21.91 o
  -5  23   8       95.14      118.45     19.23 o
  -4  23   8      313.61      324.20     23.57 o
  -3  23   8      282.97      297.06     23.05 o
  -2  23   8       51.41       51.49     26.05 o
  -1  23   8      445.99      442.37     44.49 o
   0  23   8        5.15      -37.04     58.36 o
   1  23   8      199.38      264.15     48.19 o
  -7  24   8      345.85      283.80     21.96 o
  -6  24   8       18.69       23.02     18.99 o
  -5  24   8      505.94      440.98     25.49 o
  -4  24   8      240.62      245.19     22.23 o
  -3  24   8      286.62      237.09     28.25 o
  -2  24   8      341.62      286.82     37.08 o
  -1  24   8       62.24       47.01     28.52 o
   0  24   8      514.26      696.27     72.52 o
   1  24   8       15.63       51.92     37.67 o
  -6  25   8        0.11       33.25     18.19 o
  -5  25   8        5.92       25.50     21.18 o
  -4  25   8        0.25        9.78     49.00 o
  -3  25   8       22.60       22.58     41.81 o
  -2  25   8       17.13       26.58     37.02 o
  -1  25   8        4.58       34.47     40.32 o
   0  25   8        4.20       17.96     56.24 o
  -6  26   8       12.62        9.48     23.94 o
  -5  26   8      319.64      324.56     40.86 o
  -4  26   8      153.18      157.90     21.66 o
  -3  26   8      199.91      204.92     37.89 o
  -2  26   8      479.55      443.24     42.56 o
  -1  26   8       12.05       -8.40     39.57 o
   0  26   8      355.25      463.68     62.49 o
  -5  27   8       36.85       27.16     21.30 o
  -4  27   8      112.84       88.39     20.62 o
  -3  27   8       59.29       85.69     33.94 o
  -2  27   8       75.32       78.51     27.44 o
  -1  27   8      183.58      156.39     34.92 o
  -5  28   8       40.76       73.47     25.07 o
  -4  28   8       21.26      -18.75     32.40 o
  -3  28   8       32.78       28.89     29.81 o
  -2  28   8       93.17      126.61     28.71 o
  -1  28   8        1.29       -8.94     42.61 o
  -3  29   8      172.83      196.00     23.05 o
 -10   1   9      229.61      229.15     20.52 o
  -9   1   9      272.30      323.05     59.09 o
  -8   1   9     1128.94     1088.22     29.35 o
  -7   1   9       36.32       65.58     19.14 o
  -6   1   9     3417.96     3548.74    172.12 o
  -5   1   9      662.30      739.84     23.47 o
  -4   1   9     2145.76     2122.96     39.50 o
  -3   1   9     1893.86     1742.13     53.43 o
  -2   1   9     1135.32     1110.28     44.69 o
  -1   1   9     3338.22     3839.40     92.06 o
   0   1   9        1.12       41.26     26.69 o
   1   1   9     1499.37     1712.65     61.69 o
   2   1   9      212.09      237.80     30.22 o
   3   1   9      275.50      280.78     32.70 o
 -10   2   9      123.42      142.78     23.83 o
  -9   2   9      305.25      328.25     57.00 o
  -8   2   9      110.30      151.59     18.59 o
  -7   2   9     1225.07     1208.45     51.59 o
  -6   2   9       60.19       64.31     32.06 o
  -5   2   9     1432.86     1424.21     30.97 o
  -4   2   9      612.64      664.47     23.95 o
  -3   2   9      784.13      795.14     36.41 o
  -2   2   9     1078.80      907.75     43.77 o
  -1   2   9      389.62      410.03     37.68 o
   0   2   9     1606.36     1979.20     63.96 o
   1   2   9       64.47      111.34     28.40 o
   2   2   9      394.12      448.91     35.35 o
   3   2   9      102.77      161.92     28.11 o
  -9   3   9       34.90       70.83     34.90 o
  -8   3   9      211.16      252.69     26.27 o
  -7   3   9        3.87       -7.67     19.89 o
  -6   3   9      639.20      573.16     21.79 o
  -5   3   9      184.44      190.24     26.86 o
  -4   3   9      604.74      573.73     38.57 o
  -3   3   9      367.80      451.89     30.25 o
  -2   3   9      103.68       65.09     28.39 o
  -1   3   9      762.49     1028.34     46.19 o
   0   3   9        2.98       33.06     43.44 o
   1   3   9      273.04      322.18     32.26 o
   2   3   9       45.63       81.58     27.14 o
   3   3   9       97.00       30.20     42.69 o
  -9   4   9      601.59      619.02     26.42 o
  -8   4   9      147.87      155.75     17.41 o
  -7   4   9     2284.55     2294.71     86.02 o
  -6   4   9       20.88       39.96     20.48 o
  -5   4   9     3686.32     3598.54     59.60 o
  -4   4   9     1454.42     1475.41     32.28 o
  -3   4   9     1838.10     1739.85     53.40 o
  -2   4   9     2905.85     2955.43     74.25 o
  -1   4   9      228.60      201.50     30.05 o
   0   4   9     2772.71     3032.45     85.73 o
   1   4   9      104.69      105.09     28.57 o
   2   4   9      830.43      823.94     45.70 o
   3   4   9      205.72      185.05     33.22 o
  -9   5   9       22.39       -6.43     24.65 o
  -8   5   9      115.53      120.54     15.59 o
  -7   5   9       25.81       40.99     20.97 o
  -6   5   9      425.21      423.52     19.43 o
  -5   5   9       10.51       17.85     24.96 o
  -4   5   9      246.55      268.45     28.10 o
  -3   5   9      276.71      203.16     29.74 o
  -2   5   9      123.97      143.98     28.52 o
  -1   5   9      216.41      286.57     29.14 o
   0   5   9        6.58      -45.71     45.71 o
   1   5   9      153.58      209.39     29.77 o
   2   5   9        5.41       12.42     38.26 o
   3   5   9       20.39       -6.80     39.65 o
  -9   6   9      344.91      388.78     47.31 o
  -8   6   9       83.19      100.88     17.02 o
  -7   6   9     1181.41     1237.84     59.72 o
  -6   6   9      113.19      150.93     22.35 o
  -5   6   9     1956.88     1880.93     35.97 o
  -4   6   9     1039.68      958.14     28.46 o
  -3   6   9     1094.36     1126.57     43.22 o
  -2   6   9     1961.42     2095.09     60.23 o
  -1   6   9      138.66      115.91     30.15 o
   0   6   9     1540.59     1753.03     62.00 o
   1   6   9       60.68       62.11     30.05 o
   2   6   9      429.78      470.09     37.92 o
   3   6   9      157.44      212.29     32.34 o
  -9   7   9      136.21      161.59     18.10 o
  -8   7   9      875.70      853.56     26.80 o
  -7   7   9       20.75       26.10     21.31 o
  -6   7   9     1906.53     1909.44    109.06 o
  -5   7   9      270.34      285.42     33.01 o
  -4   7   9     2363.06     2338.42    111.47 o
  -3   7   9     1873.39     1712.45     52.45 o
  -2   7   9      662.18      624.66     37.99 o
  -1   7   9     1998.19     2304.52     72.26 o
   0   7   9        0.75       -3.75     28.47 o
   1   7   9     1029.93     1030.83     52.61 o
   2   7   9      101.40       90.41     30.62 o
   3   7   9      276.18      266.76     37.36 o
  -9   8   9       12.07       -6.14     33.48 o
  -8   8   9        8.78        9.70     19.99 o
  -7   8   9       25.18       51.15     14.32 o
  -6   8   9       50.88       47.05     39.21 o
  -5   8   9       60.05       85.07     16.34 o
  -4   8   9       23.21       30.35     21.85 o
  -3   8   9        7.21       17.60     33.55 o
  -2   8   9      131.62      112.26     26.06 o
  -1   8   9        3.21      -14.18     42.03 o
   0   8   9       57.13       40.08     41.94 o
   1   8   9       12.68       63.92     30.26 o
   2   8   9        8.91       13.50     35.62 o
   3   8   9       11.04       42.00     45.19 o
  -9   9   9      137.07      144.22     18.00 o
  -8   9   9     1039.46     1058.39     77.01 o
  -7   9   9        2.26        6.72     16.78 o
  -6   9   9     2019.48     2007.12     67.08 o
  -5   9   9      558.14      519.49     30.74 o
  -4   9   9     2017.48     2010.56     70.64 o
  -3   9   9     1681.33     1652.17     52.20 o
  -2   9   9      782.45      747.32     38.55 o
  -1   9   9     2363.95     2768.91     86.29 o
   0   9   9        4.40       33.85     24.92 o
   1   9   9     1376.08     1550.30     69.67 o
   2   9   9      161.38      192.58     32.63 o
   3   9   9      324.06      420.66     41.90 o
  -9  10   9      190.23      197.90     19.68 o
  -8  10   9       11.04       15.16     20.92 o
  -7  10   9      426.35      423.25     20.81 o
  -6  10   9        0.90      -20.88     34.96 o
  -5  10   9      935.72      907.13     80.07 o
  -4  10   9      368.17      366.44     21.54 o
  -3  10   9      689.65      711.70     37.39 o
  -2  10   9      767.74      798.40     39.90 o
  -1  10   9       60.76       73.60     27.74 o
   0  10   9      504.80      531.12     42.51 o
   1  10   9       11.02      -35.26     45.97 o
   2  10   9      223.40      239.09     34.85 o
  -9  11   9       22.74       15.44     19.73 o
  -8  11   9      248.26      265.43     54.26 o
  -7  11   9        3.49        6.31     23.61 o
  -6  11   9      586.97      635.96     37.96 o
  -5  11   9      171.21      184.05     21.37 o
  -4  11   9      499.95      501.16     27.94 o
  -3  11   9      630.02      697.09     38.01 o
  -2  11   9      104.83        7.94     38.99 o
  -1  11   9      848.70      913.43     47.42 o
   0  11   9        6.88      -47.40     47.40 o
   1  11   9      384.85      391.26     43.09 o
   2  11   9       49.48       16.20     35.75 o
  -9  12   9      376.90      333.65     21.22 o
  -8  12   9       71.62       70.27     39.04 o
  -7  12   9     1249.88     1251.58     42.49 o
  -6  12   9       16.66       34.31     17.95 o
  -5  12   9     2233.18     2240.18     63.22 o
  -4  12   9      984.76     1024.40     38.99 o
  -3  12   9     1103.72     1101.27     46.44 o
  -2  12   9     2123.34     2035.96     70.82 o
  -1  12   9       60.62       42.78     25.57 o
   0  12   9     1562.88     1833.54     84.04 o
   1  12   9       54.02      -30.70     49.03 o
   2  12   9      535.21      565.54     50.50 o
  -9  13   9        2.49       -3.48     24.84 o
  -8  13   9       16.45        9.85     17.41 o
  -7  13   9        1.95      -16.76     33.03 o
  -6  13   9       41.25       26.33     20.03 o
  -5  13   9        6.24       15.57     22.01 o
  -4  13   9      104.88       39.56     57.47 o
  -3  13   9       25.72       42.70     22.83 o
  -2  13   9       12.77      -12.71     37.31 o
  -1  13   9       18.02       28.68     36.38 o
   0  13   9        7.43       63.17     32.58 o
   1  13   9       32.33        9.81     32.39 o
   2  13   9        0.43      -50.32     50.32 o
  -9  14   9      209.03      196.54     29.04 o
  -8  14   9       33.70       22.45     18.66 o
  -7  14   9      815.38      762.86     67.41 o
  -6  14   9       49.60       21.95     19.62 o
  -5  14   9     1014.66     1085.25     59.06 o
  -4  14   9      760.46      802.08     42.13 o
  -3  14   9      705.27      599.90     37.64 o
  -2  14   9     1426.92     1249.73     56.33 o
  -1  14   9       58.23       86.77     27.20 o
   0  14   9     1045.56     1327.17     76.32 o
   1  14   9       37.53       38.26     48.65 o
   2  14   9      333.85      470.05     51.71 o
  -8  15   9      329.88      276.16     19.87 o
  -7  15   9        8.39       12.02     16.56 o
  -6  15   9      835.93      826.29     57.64 o
  -5  15   9      168.00      145.13     20.41 o
  -4  15   9      779.24      745.88     28.72 o
  -3  15   9      641.67      661.02     39.34 o
  -2  15   9      315.28      283.82     29.61 o
  -1  15   9     1075.79     1083.66     62.19 o
   0  15   9        6.27       -4.53     49.02 o
   1  15   9      506.16      517.82     52.09 o
   2  15   9       45.99      112.51     38.07 o
  -8  16   9        0.22        5.92     23.66 o
  -7  16   9       92.19      115.59     16.52 o
  -6  16   9       14.82      -12.80     48.52 o
  -5  16   9       33.10       63.81     35.33 o
  -4  16   9       48.42       64.47     26.57 o
  -3  16   9       61.53       71.71     26.49 o
  -2  16   9      112.46      154.50     25.88 o
  -1  16   9        0.35       65.84     28.51 o
   0  16   9       65.66      127.44     34.73 o
   1  16   9        7.77       44.33     37.63 o
   2  16   9       47.71       54.59     55.70 o
  -8  17   9      466.39      437.13     23.84 o
  -7  17   9        0.08        4.60     20.98 o
  -6  17   9     1025.62     1002.32     30.94 o
  -5  17   9      251.66      264.84     24.78 o
  -4  17   9      951.31      974.04     32.04 o
  -3  17   9      941.95      925.07     50.65 o
  -2  17   9      349.82      282.98     30.77 o
  -1  17   9     1337.49     1363.94     82.11 o
   0  17   9        0.00       17.00     48.40 o
   1  17   9      627.26      790.21     68.02 o
  -8  18   9       23.32       39.39     19.28 o
  -7  18   9      157.53      147.94     17.85 o
  -6  18   9       16.25       -0.91     27.17 o
  -5  18   9      196.62      215.31     20.20 o
  -4  18   9       65.69       33.88     47.32 o
  -3  18   9      117.54       95.73     28.96 o
  -2  18   9      165.87      100.82     27.65 o
  -1  18   9       59.05       26.83     44.68 o
   0  18   9      255.61      283.32     43.54 o
   1  18   9        7.06       81.79     38.84 o
  -8  19   9      149.22      174.93     18.89 o
  -7  19   9        0.23        0.88     18.67 o
  -6  19   9      350.63      319.34     23.14 o
  -5  19   9       33.92       12.60     27.28 o
  -4  19   9      429.45      474.26     26.39 o
  -3  19   9      583.91      571.50     43.11 o
  -2  19   9       47.57       28.01     27.25 o
  -1  19   9      379.71      404.09     42.25 o
   0  19   9       14.32       31.65     37.73 o
   1  19   9      168.66      241.41     45.26 o
  -7  20   9      446.04      356.02     23.94 o
  -6  20   9       31.62       31.58     34.96 o
  -5  20   9      701.75      675.65     28.50 o
  -4  20   9      280.95      297.83     23.50 o
  -3  20   9      358.32      382.97     36.22 o
  -2  20   9      703.77      675.42     48.62 o
  -1  20   9       72.14       50.15     29.40 o
   0  20   9      583.52      670.31     69.94 o
   1  20   9        8.59       22.91     34.65 o
  -7  21   9        3.53      -33.46     33.46 o
  -6  21   9        2.26       23.15     18.43 o
  -5  21   9        1.78      -14.44     27.03 o
  -4  21   9        0.16      -25.76     42.57 o
  -3  21   9       12.54        7.47     38.88 o
  -2  21   9        9.13      -22.14     41.75 o
  -1  21   9       15.61       22.64     40.35 o
   0  21   9        1.55       31.78     57.86 o
  -7  22   9      264.98      244.25     21.30 o
  -6  22   9       14.16       -1.28     24.54 o
  -5  22   9      480.64      467.24     52.27 o
  -4  22   9      211.41      162.62     33.02 o
  -3  22   9      347.78      342.42     38.73 o
  -2  22   9      624.21      612.13     52.69 o
  -1  22   9       13.70       56.18     27.24 o
   0  22   9      300.01      415.51     57.22 o
  -6  23   9      256.06      204.61     20.66 o
  -5  23   9       52.80       99.98     18.82 o
  -4  23   9      240.22      229.33     23.01 o
  -3  23   9      222.16      181.74     32.13 o
  -2  23   9       97.17       90.96     30.09 o
  -1  23   9      255.57      251.79     40.33 o
   0  23   9        0.97      -46.03     59.50 o
  -6  24   9        2.32        4.18     22.32 o
  -5  24   9       61.89        4.25     28.76 o
  -4  24   9       29.61       97.28     18.92 o
  -3  24   9       25.72       22.50     27.95 o
  -2  24   9       56.64      120.59     28.13 o
  -1  24   9        0.06      -47.47     47.60 o
  -5  25   9       52.84       44.88     19.24 o
  -4  25   9      311.70      305.89     24.25 o
  -3  25   9      250.88      246.23     34.69 o
  -2  25   9      101.47      105.46     30.94 o
  -1  25   9      329.31      379.39     49.93 o
  -4  26   9        9.43       30.61     21.00 o
  -3  26   9       30.81      -10.10     39.36 o
  -2  26   9       10.55       -8.39     39.21 o
  -9   0  10      482.63      455.02     23.16 o
  -8   0  10      115.70      136.76     17.63 o
  -7   0  10     1280.72     1316.23     32.51 o
  -6   0  10       44.29       61.32     15.38 o
  -5   0  10     2658.33     2482.64     89.06 o
  -4   0  10      984.74      896.62     41.68 o
  -3   0  10     1073.50     1244.82     48.54 o
  -2   0  10     2667.92     2609.40     77.10 o
  -1   0  10      112.35       71.66     31.34 o
   0   0  10     1543.53     1721.58     64.18 o
   1   0  10       45.54       64.79     28.35 o
   2   0  10      529.04      652.03     44.01 o
  -9   1  10       15.06       22.63     19.98 o
  -8   1  10      115.51      149.94     16.97 o
  -7   1  10        4.65       23.02     19.20 o
  -6   1  10      261.37      216.55     32.28 o
  -5   1  10       71.33       65.23     19.38 o
  -4   1  10      245.63      217.31     30.38 o
  -3   1  10      264.92      345.34     33.68 o
  -2   1  10       39.05       80.51     31.61 o
  -1   1  10      294.12      382.42     35.64 o
   0   1  10        2.13      -26.20     46.79 o
   1   1  10      115.98       92.31     31.36 o
   2   1  10        6.38        8.78     42.09 o
  -9   2  10      234.13      294.71     20.01 o
  -8   2  10       73.51       71.76     21.41 o
  -7   2  10      888.86      870.93     54.61 o
  -6   2  10       93.23       99.48     52.53 o
  -5   2  10     1269.28     1176.14     31.93 o
  -4   2  10      539.27      476.70     34.79 o
  -3   2  10      540.50      548.02     37.38 o
  -2   2  10      970.92      921.43     47.26 o
  -1   2  10      118.96       94.99     33.25 o
   0   2  10      870.51     1058.42     50.07 o
   1   2  10       31.53       50.30     29.73 o
   2   2  10      253.75      321.37     38.41 o
  -9   3  10      119.08      119.39     18.86 o
  -8   3  10      711.32      715.56     25.99 o
  -7   3  10        4.56       -4.43     22.35 o
  -6   3  10     1688.61     1609.87     35.71 o
  -5   3  10      427.38      406.07     27.69 o
  -4   3  10     1431.64     1423.06     50.00 o
  -3   3  10     1306.51     1402.82     52.12 o
  -2   3  10      379.20      274.24     35.00 o
  -1   3  10     1601.50     1769.60     64.53 o
   0   3  10        2.54      -22.39     42.09 o
   1   3  10      696.14      825.58     48.01 o
   2   3  10       63.90       13.57     47.69 o
  -9   4  10        0.71       25.39     18.99 o
  -8   4  10        4.57       11.19     24.33 o
  -7   4  10       29.94       19.88     17.09 o
  -6   4  10        5.89      -22.35     27.09 o
  -5   4  10        6.64       16.51     23.06 o
  -4   4  10        4.71        1.55     36.36 o
  -3   4  10        0.05        1.75     37.03 o
  -2   4  10        1.13       43.18     25.78 o
  -1   4  10        0.95       -5.89     46.36 o
   0   4  10        8.12      -25.61     28.16 o
   1   4  10        0.79       23.71     44.71 o
   2   4  10        0.06        0.00     43.81 o
  -9   5  10      157.28      181.72     19.50 o
  -8   5  10      782.12      764.49     29.54 o
  -7   5  10        4.96        1.23     21.98 o
  -6   5  10     2052.97     2033.04     40.81 o
  -5   5  10      477.58      487.06     22.95 o
  -4   5  10     1304.13     1303.22     46.35 o
  -3   5  10     1081.87     1096.95     45.88 o
  -2   5  10      601.18      513.21     36.81 o
  -1   5  10     1734.31     1990.76     69.17 o
   0   5  10        0.03       -8.27     40.65 o
   1   5  10      801.68      877.43     54.71 o
   2   5  10      106.97      236.39     34.64 o
  -9   6  10      166.89      183.67     18.49 o
  -8   6  10       26.78        1.62     25.17 o
  -7   6  10      561.60      560.40     24.48 o
  -6   6  10       37.77       29.91     20.96 o
  -5   6  10      705.58      715.20     25.84 o
  -4   6  10      320.10      269.02     29.98 o
  -3   6  10      578.19      634.67     37.04 o
  -2   6  10      778.53      832.00     43.20 o
  -1   6  10       48.03       41.21     43.44 o
   0   6  10      561.52      597.68     43.95 o
   1   6  10       14.34       58.14     29.99 o
   2   6  10      192.77      212.34     35.95 o
  -9   7  10       32.56       26.87     19.49 o
  -8   7  10      177.31      200.47     18.10 o
  -7   7  10       14.93       43.67     21.16 o
  -6   7  10      487.86      496.72     23.19 o
  -5   7  10       75.71      102.76     30.23 o
  -4   7  10      393.28      354.57     32.04 o
  -3   7  10      307.06      275.92     31.56 o
  -2   7  10      118.71       79.43     28.98 o
  -1   7  10      469.88      527.92     40.23 o
   0   7  10        2.08       39.10     31.95 o
   1   7  10      180.70      289.68     36.19 o
   2   7  10       36.08       96.05     33.86 o
  -9   8  10      351.19      348.70     22.62 o
  -8   8  10       85.47       77.17     17.19 o
  -7   8  10     1407.68     1357.41     80.12 o
  -6   8  10       41.69       10.20     23.87 o
  -5   8  10     1548.20     1629.00     96.24 o
  -4   8  10      762.83      725.65     38.28 o
  -3   8  10     1054.03      955.09     44.17 o
  -2   8  10     1563.68     1410.33     57.79 o
  -1   8  10       76.68       39.31     44.19 o
   0   8  10     1159.33     1403.11     66.45 o
   1   8  10       29.00       45.75     30.92 o
  -9   9  10        5.87        0.44     24.49 o
  -8   9  10       38.82       22.62     18.31 o
  -7   9  10        0.19        5.97     26.43 o
  -6   9  10       76.97       58.52     17.07 o
  -5   9  10        8.62       25.99     22.00 o
  -4   9  10       69.88       47.05     26.00 o
  -3   9  10       67.30       88.86     25.48 o
  -2   9  10       68.39      -19.80     40.41 o
  -1   9  10      129.18       99.46     30.02 o
   0   9  10        0.25       67.62     31.97 o
   1   9  10       32.89       19.30     45.12 o
  -9  10  10      232.12      221.80     21.16 o
  -8  10  10       42.44       55.71     33.39 o
  -7  10  10      856.99      851.00     76.60 o
  -6  10  10       32.47        5.41     25.23 o
  -5  10  10      927.48      994.44     62.07 o
  -4  10  10      467.22      440.04     34.19 o
  -3  10  10      600.38      560.68     36.62 o
  -2  10  10      798.37      697.85     42.61 o
  -1  10  10       43.80       50.38     30.47 o
   0  10  10      588.43      744.80     51.38 o
   1  10  10       16.89       -3.71     33.43 o
  -8  11  10      465.13      482.81     23.31 o
  -7  11  10        5.57       11.58     19.49 o
  -6  11  10      907.54      909.96     30.37 o
  -5  11  10      123.25      130.79     18.96 o
  -4  11  10      957.83      917.50     44.39 o
  -3  11  10      666.22      628.60     39.24 o
  -2  11  10      413.77      308.61     32.80 o
  -1  11  10      971.29     1054.60     58.83 o
   0  11  10        3.37       29.88     45.10 o
   1  11  10      397.07      375.66     47.90 o
  -8  12  10        1.57        7.80     21.49 o
  -7  12  10       30.14       33.54     22.46 o
  -6  12  10        0.76       -3.50     22.35 o
  -5  12  10       52.92       89.63     17.74 o
  -4  12  10       40.65       -1.61     39.08 o
  -3  12  10       12.50       48.16     25.25 o
  -2  12  10       40.76        3.57     37.81 o
  -1  12  10        0.75       89.00     28.86 o
   0  12  10       32.26      103.63     34.23 o
   1  12  10        1.69      -21.39     51.04 o
  -8  13  10      617.03      656.44     33.79 o
  -7  13  10        3.29       26.89     18.44 o
  -6  13  10      995.60     1017.83     46.98 o
  -5  13  10      125.00      127.39     18.59 o
  -4  13  10     1047.69     1013.53     48.49 o
  -3  13  10      875.16      870.23     46.23 o
  -2  13  10      303.88      238.46     31.37 o
  -1  13  10      908.73      993.66     63.59 o
   0  13  10        0.20       19.37     46.04 o
   1  13  10      518.64      604.30     58.77 o
  -8  14  10       13.41       -6.28     26.77 o
  -7  14  10      260.16      244.75     20.99 o
  -6  14  10        9.55       12.05     26.42 o
  -5  14  10      246.29      202.63     20.85 o
  -4  14  10       73.77       91.42     27.69 o
  -3  14  10      202.03      209.80     29.47 o
  -2  14  10      223.81      214.90     29.73 o
  -1  14  10       25.99       18.54     43.28 o
   0  14  10      160.21      122.14     40.23 o
   1  14  10        0.06       44.62     38.12 o
  -8  15  10      169.22      148.94     20.32 o
  -7  15  10        1.61        2.19     20.83 o
  -6  15  10      262.58      285.02     21.93 o
  -5  15  10       29.49       50.37     23.00 o
  -4  15  10      349.20      364.23     34.68 o
  -3  15  10      418.98      336.88     35.98 o
  -2  15  10       27.93       61.02     26.75 o
  -1  15  10      240.54      329.28     37.68 o
   0  15  10        0.48      -43.74     48.93 o
  -8  16  10       31.85       48.76     19.50 o
  -7  16  10      558.78      517.51     27.11 o
  -6  16  10        1.81       10.45     20.07 o
  -5  16  10      758.79      778.74     34.47 o
  -4  16  10      291.21      278.13     31.83 o
  -3  16  10      530.60      490.49     39.40 o
  -2  16  10      762.89      661.38     49.34 o
  -1  16  10       29.78       23.34     27.90 o
   0  16  10      460.91      585.30     62.04 o
  -7  17  10        4.97        3.09     24.55 o
  -6  17  10       12.17      -16.37     24.44 o
  -5  17  10        2.65      -33.68     33.68 o
  -4  17  10       14.63       61.50     25.24 o
  -3  17  10        4.77      -19.75     35.80 o
  -2  17  10       13.85       14.61     39.90 o
  -1  17  10       15.31       27.07     28.46 o
   0  17  10        1.35       26.20     37.44 o
  -7  18  10      344.22      329.09     23.52 o
  -6  18  10        8.00       33.34     23.74 o
  -5  18  10      538.39      543.59     29.08 o
  -4  18  10      196.98      236.94     31.53 o
  -3  18  10      370.88      350.28     36.57 o
  -2  18  10      537.68      497.61     45.17 o
  -1  18  10       14.13       13.24     41.94 o
   0  18  10      309.76      481.12     59.64 o
  -7  19  10        5.69        2.84     33.28 o
  -6  19  10      334.63      260.52     23.93 o
  -5  19  10       30.00       11.75     27.83 o
  -4  19  10      364.10      340.48     37.63 o
  -3  19  10      219.79      209.75     31.53 o
  -2  19  10       91.77       71.59     28.50 o
  -1  19  10      234.23      274.07     40.17 o
  -6  20  10       11.54       30.38     19.18 o
  -5  20  10       37.27        9.10     27.69 o
  -4  20  10       22.62       30.40     28.65 o
  -3  20  10       12.22      -25.04     38.57 o
  -2  20  10       68.23       61.37     27.11 o
  -1  20  10        0.15       27.88     44.87 o
  -6  21  10      408.01      412.21     25.60 o
  -5  21  10       82.50       95.15     20.77 o
  -4  21  10      325.41      306.99     36.45 o
  -3  21  10      223.67      225.60     34.06 o
  -2  21  10       98.76      102.83     28.71 o
  -1  21  10      349.64      411.67     52.47 o
  -5  22  10       74.84       36.21     23.01 o
  -4  22  10        7.50      -20.30     37.01 o
  -3  22  10       48.38      100.72     29.92 o
  -2  22  10       21.77       -6.00     36.19 o
  -5  23  10       27.50       25.04     24.04 o
  -4  23  10      108.74       33.04     41.65 o
  -3  23  10      141.06      149.21     32.04 o
  -9   1  11      123.23      136.97     27.18 o
  -8   1  11      577.06      587.97     25.19 o
  -7   1  11       12.88        8.13     23.16 o
  -6   1  11     1185.59     1197.79     33.31 o
  -5   1  11      195.80      144.07     28.64 o
  -4   1  11      943.13      964.26     44.74 o
  -3   1  11      632.20      688.88     41.81 o
  -2   1  11      266.47      211.79     34.15 o
  -1   1  11      860.13      996.09     50.78 o
   0   1  11        3.93       42.27     29.15 o
  -9   2  11      144.73      138.02     24.90 o
  -8   2  11       59.95       51.49     44.54 o
  -7   2  11      638.76      602.48     72.82 o
  -6   2  11       21.09       -9.36     45.34 o
  -5   2  11      547.35      496.24     34.98 o
  -4   2  11      230.72      248.30     33.55 o
  -3   2  11      354.40      304.89     33.97 o
  -2   2  11      430.27      514.77     38.48 o
  -1   2  11       22.58       82.37     30.72 o
   0   2  11      325.53      434.62     40.00 o
  -9   3  11       15.40      -12.45     24.96 o
  -8   3  11       75.77      121.06     20.46 o
  -7   3  11        1.96       -1.01     25.11 o
  -6   3  11      263.80      281.62     27.56 o
  -5   3  11       39.41       73.80     27.94 o
  -4   3  11      229.30      247.50     32.40 o
  -3   3  11      239.99      304.59     32.75 o
  -2   3  11       25.09       64.28     29.45 o
  -1   3  11      156.69      141.03     34.11 o
   0   3  11        0.54      -15.86     32.89 o
  -8   4  11       82.60       90.43     16.86 o
  -7   4  11      913.88      890.95     29.88 o
  -6   4  11       15.41       12.65     18.51 o
  -5   4  11     1355.75     1371.82     52.48 o
  -4   4  11      516.36      508.02     36.70 o
  -3   4  11      692.98      529.69     39.33 o
  -2   4  11     1070.89      896.15     50.02 o
  -1   4  11       44.36        0.00     41.51 o
   0   4  11      620.92      773.48     50.50 o
  -8   5  11       84.97       89.52     16.90 o
  -7   5  11        2.60       22.55     25.17 o
  -6   5  11       61.55       67.71     16.58 o
  -5   5  11        5.09       17.35     26.47 o
  -4   5  11      112.15      125.66     27.14 o
  -3   5  11       37.03       78.19     26.66 o
  -2   5  11       85.09       18.35     44.86 o
  -1   5  11      102.84       96.75     30.77 o
   0   5  11        0.05      -13.91     46.76 o
  -8   6  11       27.72       17.84     20.92 o
  -7   6  11      484.13      452.80     24.41 o
  -6   6  11       19.41       -0.84     25.77 o
  -5   6  11      844.22      788.00     39.74 o
  -4   6  11      304.13      270.39     33.31 o
  -3   6  11      271.72      206.60     32.06 o
  -2   6  11      515.19      496.99     40.77 o
  -1   6  11       41.05       90.42     31.07 o
   0   6  11      390.58      415.58     44.05 o
  -8   7  11      458.94      437.16     24.58 o
  -7   7  11        8.21      -11.63     24.01 o
  -6   7  11      796.82      740.99     56.81 o
  -5   7  11       81.97       76.27     25.61 o
  -4   7  11      843.04      797.70     43.36 o
  -3   7  11      585.05      583.16     41.09 o
  -2   7  11      180.31      206.15     27.47 o
  -1   7  11      543.32      645.91     47.46 o
   0   7  11        0.26       28.56     32.59 o
  -8   8  11        0.03       22.35     39.71 o
  -7   8  11        4.54       43.84     18.33 o
  -6   8  11        2.32       -9.39     26.32 o
  -5   8  11       31.57       23.40     33.59 o
  -4   8  11       34.13       30.89     36.21 o
  -3   8  11        0.85       35.12     37.37 o
  -2   8  11       18.19      -21.94     36.97 o
  -1   8  11        2.91       15.36     44.69 o
   0   8  11       23.30       -9.66     48.30 o
  -8   9  11      494.31      501.67     26.85 o
  -7   9  11        2.11        7.47     23.55 o
  -6   9  11      934.07      900.06     31.96 o
  -5   9  11      174.02      146.96     27.02 o
  -4   9  11      757.78      682.25     41.46 o
  -3   9  11      714.24      689.60     43.77 o
  -2   9  11      140.93       88.40     28.67 o
  -1   9  11      632.63      711.17     50.45 o
   0   9  11        0.58       -2.45     43.54 o
  -8  10  11       17.79      -23.14     27.65 o
  -7  10  11      262.69      256.30     30.40 o
  -6  10  11        1.36       -6.40     35.05 o
  -5  10  11      284.38      236.47     29.54 o
  -4  10  11       71.52       17.24     36.27 o
  -3  10  11      219.17      225.42     29.51 o
  -2  10  11      219.57      185.95     32.29 o
  -1  10  11       13.55       13.50     44.38 o
   0  10  11      139.81      240.76     37.43 o
  -8  11  11      110.87      121.13     19.59 o
  -7  11  11        0.00       14.25     20.84 o
  -6  11  11      219.50      243.01     22.33 o
  -5  11  11       75.71       95.77     25.90 o
  -4  11  11      190.55      144.23     27.52 o
  -3  11  11      256.89      227.47     30.57 o
  -2  11  11       39.22       53.19     28.72 o
  -1  11  11      226.41      291.46     39.60 o
   0  11  11        1.29       38.71     48.76 o
  -8  12  11       31.44       24.15     19.99 o
  -7  12  11      548.41      530.04     28.08 o
  -6  12  11       17.72       13.33     25.78 o
  -5  12  11      634.06      659.12     40.74 o
  -4  12  11      258.41      303.79     29.29 o
  -3  12  11      480.25      352.24     36.65 o
  -2  12  11      688.97      542.06     44.53 o
  -1  12  11       42.97       81.30     31.56 o
  -7  13  11        2.02      -25.78     27.10 o
  -6  13  11       18.99      -27.01     27.01 o
  -5  13  11        0.59       21.76     37.68 o
  -4  13  11       39.94       24.91     25.95 o
  -3  13  11       17.08        0.00     36.78 o
  -2  13  11        5.33       25.53     42.88 o
  -1  13  11       10.38       -9.30     45.57 o
  -7  14  11      390.43      452.71     42.92 o
  -6  14  11       30.66       41.11     20.71 o
  -5  14  11      397.33      412.27     35.71 o
  -4  14  11      206.47      236.05     30.05 o
  -3  14  11      251.07      182.24     30.40 o
  -2  14  11      437.09      336.35     37.51 o
  -1  14  11       16.50      -25.90     47.63 o
  -7  15  11        0.16       -0.01     26.39 o
  -6  15  11      347.96      402.75     25.72 o
  -5  15  11       41.51      -28.48     39.59 o
  -4  15  11      308.81      254.38     33.62 o
  -3  15  11      245.63      245.26     31.47 o
  -2  15  11       98.05       -9.99     43.23 o
  -1  15  11      286.65      250.22     43.54 o
  -7  16  11       41.85       49.09     19.95 o
  -6  16  11        5.42       58.45     25.07 o
  -5  16  11       24.93       13.64     38.48 o
  -4  16  11       51.27       72.36     27.00 o
  -3  16  11        8.70       12.17     24.98 o
  -2  16  11       35.90       36.10     26.98 o
  -6  17  11      412.76      444.82     28.64 o
  -5  17  11       85.00      118.49     28.67 o
  -4  17  11      301.36      257.72     34.88 o
  -3  17  11      301.23      326.07     35.88 o
  -2  17  11      127.00      127.49     28.72 o
  -6  18  11        5.50      -36.23     36.23 o
  -5  18  11       76.97       89.62     27.67 o
  -4  18  11       12.46      -29.46     36.86 o
  -3  18  11       50.36       21.16     36.45 o
  -2  18  11       73.17      101.20     28.08 o
  -5  19  11       22.68      -39.90     39.90 o
  -4  19  11      145.11      123.66     29.56 o
  -3  19  11      142.92      130.24     30.43 o
  -4  20  11      124.22      149.00     31.29 o
  -8   0  12       17.89        3.68     22.62 o
  -7   0  12      478.79      426.66     32.14 o
  -6   0  12        9.56      -29.59     35.46 o
  -5   0  12      905.73      801.75     47.04 o
  -4   0  12      394.53      388.44     37.04 o
  -3   0  12      304.60      317.07     34.79 o
  -2   0  12      546.12      719.80     46.86 o
  -1   0  12       39.72       35.50     42.85 o
  -8   1  12       37.87       83.45     16.16 o
  -7   1  12        0.02       -3.65     24.88 o
  -6   1  12      100.86       68.49     26.46 o
  -5   1  12       11.42      -11.53     40.50 o
  -4   1  12      105.98      147.77     29.74 o
  -3   1  12       98.10       77.77     32.31 o
  -2   1  12       20.20      -11.44     48.33 o
  -1   1  12       61.10      -30.89     46.11 o
  -8   2  12       18.64       25.70     34.19 o
  -7   2  12      312.16      264.46     20.96 o
  -6   2  12        9.69      -36.81     36.81 o
  -5   2  12      452.18      360.12     37.33 o
  -4   2  12      184.13      189.41     33.25 o
  -3   2  12      138.72      112.55     30.31 o
  -2   2  12      277.24      239.69     37.38 o
  -1   2  12       22.00       66.74     32.85 o
  -8   3  12      282.13      285.29     21.52 o
  -7   3  12        2.45        9.70     23.40 o
  -6   3  12      629.33      546.00     38.01 o
  -5   3  12       85.60       85.90     27.91 o
  -4   3  12      533.74      437.77     38.89 o
  -3   3  12      506.40      458.08     40.82 o
  -2   3  12       86.24       94.20     31.48 o
  -1   3  12      357.09      403.47     42.96 o
  -7   4  12        2.88       11.44     20.46 o
  -6   4  12        0.04      -12.46     38.41 o
  -5   4  12        8.78       27.71     23.61 o
  -4   4  12        0.79        1.96     27.92 o
  -3   4  12        0.97       23.20     39.65 o
  -2   4  12        5.32        0.00     42.11 o
  -1   4  12        0.07        9.60     46.55 o
  -7   5  12        2.07       13.76     23.42 o
  -6   5  12      636.32      575.28     39.49 o
  -5   5  12      117.88      135.47     27.35 o
  -4   5  12      491.20      395.26     36.67 o
  -3   5  12      395.21      361.18     36.21 o
  -2   5  12      106.35      154.97     29.85 o
  -1   5  12      397.22      507.38     45.57 o
  -7   6  12      242.73      231.78     21.48 o
  -6   6  12        9.99       32.06     25.26 o
  -5   6  12      231.09      266.80     29.96 o
  -4   6  12      111.05       97.25     29.44 o
  -3   6  12      122.58      133.97     29.60 o
  -2   6  12      177.43      145.29     32.58 o
  -7   7  12        0.32      -13.42     27.20 o
  -6   7  12      140.74      141.77     26.73 o
  -5   7  12       26.05       48.11     25.93 o
  -4   7  12      131.12      116.29     27.03 o
  -3   7  12       80.99       49.92     28.39 o
  -2   7  12       25.04       28.90     30.72 o
  -7   8  12      497.65      506.78     27.56 o
  -6   8  12       15.82        7.25     32.48 o
  -5   8  12      564.04      449.52     36.84 o
  -4   8  12      212.48      198.65     30.69 o
  -3   8  12      357.55      196.85     33.26 o
  -2   8  12      449.70      421.44     40.56 o
  -7   9  12        0.54      -17.86     37.67 o
  -6   9  12       21.73       -5.49     35.54 o
  -5   9  12        2.45      -10.86     37.16 o
  -4   9  12       31.83        1.89     36.31 o
  -3   9  12       17.35       15.99     37.70 o
  -2   9  12       20.62      -39.72     43.63 o
  -7  10  12      304.76      272.85     24.44 o
  -6  10  12        4.67       -3.74     31.16 o
  -5  10  12      366.97      297.14     32.29 o
  -4  10  12      156.11      196.95     27.93 o
  -3  10  12      164.44      130.92     29.44 o
  -2  10  12      243.37      268.42     39.03 o
  -6  11  12      310.28      287.76     34.42 o
  -5  11  12       43.49        5.56     38.79 o
  -4  11  12      264.65      207.36     30.51 o
  -3  11  12      175.35      138.98     28.01 o
  -2  11  12       88.57       63.40     31.02 o
  -6  12  12        0.24       16.46     27.11 o
  -5  12  12       27.12       -3.74     36.00 o
  -4  12  12       25.02       16.94     35.23 o
  -3  12  12        0.81       12.76     25.11 o
  -6  13  12      396.13      347.53     36.85 o
  -5  13  12       76.86       69.47     25.78 o
  -4  13  12      297.78      216.84     32.24 o
  -3  13  12      219.34      191.99     31.73 o
  -5  14  12      108.42       45.60     28.64 o
  -4  14  12       34.42       17.19     37.01 o
  -5   1  13       49.94       27.33     41.61 o
  -4   1  13      284.94      217.45     33.12 o
  -5   2  13      198.25      187.65     30.10 o
  -4   2  13       52.64       28.68     40.12 o
  -5   3  13        6.54       20.53     39.15 o
  -4   3  13       66.13       34.77     40.74 o
  -5   4  13      434.78      422.16     35.06 o
 
